# Supplementary material for: The contributions of normal variation and genetic background to mammalian gene expression
Source: Genome Biol. 2006 Mar 31;7(3):R26. doi: 10.1186/gb-2006-7-3-r26 (PMC1557746; doi:10.1186/gb-2006-7-3-r26)
Supplement: Additional File 1 — The normalized log ratios, F-values, q-values, and mean squares for the 2,382 genes assessed in the unpooled analysis [file gb-2006-7-3-r26-S1.xls]

## Sheet: genome-biology-12-14-2005
									Between Strain Analysis					Within Strain Analysis (Individual)											Normalized Log(2) Ratios
Row Name	Block	Column	Row	Genbank	Unigene	cDNA ID	HUGO (if no HUGO, then Genbank)	Gene	F-value (between strains)	q-value (between strains)	MS-strain	MS-mouse	Array Error	F-value 129	F-value BALB	F-value CD1	F-value FVB	F-value CFW	q-value 129	q-value BALB	q-value CD1	q-value FVB	q-value CFW		129M1_3_1	129M1_3_2	129M1_5_1	129M1_5_2	129M2_3_1	129M2_3_2	129M2_5_1	129M2_5_2	129M3_3_1	129M3_3_2	129M3_5_1	129M3_5_2	BALM2_3_1	BALM2_3_2	BALM2_5_1	BALM2_5_2	BALM3_3_1	BALM3_3_2	BALM3_5_1	BALM3_5_2	BALM4_3_1	BALM4_3_2	BALM4_5_1	BALM4_5_2	CD1M1_3_1
1921	6	2	7	AI427530	Mm.28301	482400	Cth	cystathionase (cystathionine gamma-lyase)	57.6879	0	8.63458	0.154776	0.00979352	9.38264	5.49799	58.1139	14.2697	20.6586	0.0548548	0.0781424	0.021283	0.0311782	0.026961		2.02847	1.92286	2.00937	1.96153	1.85914	1.7946	1.85073	1.7415	1.91607	1.79817	1.74985	1.63836	2.17383	2.03539	1.78971	1.87335	2.1611	2.20342	1.95627	1.97129	1.84418	1.82733	1.8802	1.84734	2.39815
1977	6	1	10	AI449487	Mm.313822	577124	E030025C11Rik	RIKEN cDNA E030025C11 gene	37.3494	0.0728453	6.76664	0.182254	0.0600025	4.34205	0.988732	1.76287	0.286312	7.96184	0.163928	0.500604	0.37889	0.835719	0.0647707		1.3131	1.19789	1.23482	0.792741	1.11602	1.32403	0.536826	1.11649	1.59906	1.72721	1.19987	1.19122	-0.225293	0.250964	0.0267109	-0.253109	0.0947607	0.151739	-0.371788	-0.192501	-0.254653	-0.291797	-0.0329454	-0.457948	1.00074
1713	5	3	15	AI666549	Mm.279794	640308	Dnase2a	Deoxyribonuclease II alpha	36.7837	0.0728453	14.3749	0.398599	0.0230549	45.571	11.4569	4.54383	4.65704	28.0709	0.0258996	0.0233417	0.13427	0.140559	0.026961		-0.687838	-0.289189	-0.454438	-0.783708	0.425088	0.582939	0.281524	0.369544	0.448375	0.309586	0.10786	0.131054	-0.154148	-0.139903	-0.189991	-0.152374	-0.301511	-0.347846	-0.486154	-0.388839	-0.285896	-0.0170204	-0.0934288	-0.0669913	1.89927
45	1	7	3	AK013146	Mm.280075	465153	Dp1	deleted in polyposis 1	33.6933	0.0728453	1.35772	0.0391624	0.0622945	0.411279	0.0802142	1.23499	0.38138	0.644284	0.772057	0.941862	0.492017	0.786985	0.664165		-1.47593	-1.59221	-1.44356	-1.51228	-1.78109	-1.65187	-1.50102	-1.54477	-2.02409	-1.84735	-1.49362	-1.07475	-1.5783	-1.5715	-1.57387	-1.51957	-1.72473	-1.71972	-1.57196	-1.32824	-1.87143	-1.51454	-1.49388	-1.34448	-1.01623
2547	8	1	2	AI326922	Mm.4533	481110	Apoa4	apolipoprotein_A-IV_(Apoa4)	32.8568	0.0728453	7.87717	0.241891	0.094073	13.1859	0.855307	3.94353	3.14162	0.258725	0.0349572	0.543108	0.161268	0.221864	0.844457		3.92458	4.49316	4.1177	3.85597	3.9316	3.94922	4.0045	3.78421	3.34515	3.65328	2.92422	3.32173	2.32851	0.819317	2.795	2.53025	2.09598	1.90013	2.01385	1.65341	1.73053	1.2269	1.55193	1.91855	2.23173
3489	10	12	13	AI450899	Mm.274335	608057	Ampd2	adenosine monophosphate deaminase 2 (isoform L)	25.0159	0.0728453	9.83294	0.45615	0.359621	0.48288	0.103553	1.03788	7.2981	125.214	0.737992	0.926229	0.546344	0.0732769	0.026961		1.32275	0.753145	0.767958	1.08381	1.10934	0.66265	1.0475	0.6995	1.10822	0.599491	1.27543	1.3655	1.14648	1.43316	0.789156	2.83104	1.60012	1.60934	1.62768	1.97964	1.72821	1.6072	1.37433	1.25573	1.25687
1156	4	16	4	AI414966	Mm.246200	355239	1500026D16Rik	RIKEN cDNA 1500026D16 gene	24.5606	0.0728453	1.29905	0.0558662	0.0330726	0.64702	8.52435	0.58314	0.426831	2.01965	0.665211	0.0379237	0.697211	0.76808	0.323875		0.478382	0.639144	0.98736	0.79896	0.85257	0.939598	0.724493	0.887508	0.754665	0.863367	0.836146	0.794589	0.580091	0.606916	0.64392	0.58908	0.653868	0.600773	0.509586	0.531528	-0.0388345	0.335319	0.250489	0.447161	0.924932
908	3	15	10	AI428933	Mm.335310	573163	C030032C09Rik	RIKEN cDNA C030032C09 gene	22.6636	0.0728453	1.28235	0.0573246	0.0216428	4.87563	5.96457	2.96109	3.44507	0.723024	0.142962	0.0679889	0.229554	0.201403	0.634328		-2.10988	-1.81217	-2.07806	-1.85539	-1.85754	-1.80368	-1.81529	-2.05131	-2.09404	-2.31648	-2.17303	-2.0863	-1.67026	-1.76653	-1.70938	-1.68316	-1.9084	-1.62345	-1.91822	-1.95512	-1.94208	-1.83238	-1.97782	-2.12517	-1.19447
4867	14	3	10	AI449517	Mm.7500	577270	Ftl1	ferritin_light_chain_1_(Ftl1)	22.3693	0.0728453	1.48128	0.13067	0.0773207	0.17271	0.150644	1.48055	0.278137	3.26848	0.899943	0.894985	0.433929	0.839556	0.201539		1.01009	2.10893	1.9014	1.506	1.66421	1.4014	1.93568	1.30399	1.54118	1.89578	1.30754	1.23799	1.73099	1.90324	1.55819	1.37765	1.61492	1.55086	1.84537	1.27015	1.05572	1.19134	1.90337	1.43842	2.36049
1931	6	12	7	AI426660		524220	AI426660		21.9347	0.0728453	23.3213	1.2169	0.045365	12.5739	211.717	35.3276	2.27429	10.7159	0.0369733	0.016628	0.021283	0.313859	0.0427454		1.31053	0.677794	0.456761	0.447059	1.74978	1.91109	1.63232	1.07073	1.32435	0.882819	0.590126	0.69538	-0.819433	-0.914985	-1.52724	-1.55613	0.217787	0.273342	0.0258009	-0.109701	0.37191	0.308349	-0.0600923	0.0201459	2.9599
1572	5	14	7	AI452077	Mm.31748	520782	Nox4	NADPH oxidase 4	20.5144	0.0728453	2.51894	0.124287	0.0361676	10.8426	5.58018	2.23046	1.5587	0.283357	0.0446473	0.0764124	0.311603	0.427807	0.82864		-0.840475	-1.2545	-0.880867	-1.22918	-0.450287	-0.506278	-0.606618	-0.399669	-0.569363	-0.797781	-0.714786	-0.847122	-2.24567	-2.13044	-2.3328	-2.28564	-1.84772	-1.70489	-2.08335	-1.69391	-1.587	-2.23024	-1.87301	-1.98819	-1.27252
5671	16	9	14	AI451194	Mm.324375	635009	AI451194	Transcribed sequence with moderate similarity to protein ref:NP_115963.1 (H.sapiens) dpy-30-like protein [Homo sapiens]	20.431	0.0728453	0.494454	0.0223477	0.0275474	0.754673	2.97644	0.034331	2.05729	0.617283	0.625636	0.184128	0.97702	0.346722	0.675366		-1.95149	-1.9893	-1.48051	-1.8088	-1.28438	-1.67044	-1.82499	-1.73687	-1.6115	-1.75001	-1.98957	-2.00425	-1.69044	-1.68428	-1.52497	-1.76712	-1.5995	-1.51148	-1.63706	-1.36085	-1.73518	-1.6136	-1.60559	-1.63475	-1.4075
5451	16	17	2	AI385721	Mm.251908	422199	Akr1e1	aldo-keto reductase family 1, member E1	19.9896	0.0728453	7.27437	0.374044	0.031401	1.63287	4.20558	46.4866	3.69233	8.81934	0.429718	0.11683	0.021283	0.185058	0.0560734		-0.495206	-0.247838	-0.218213	-0.358533	-0.442218	-0.46933	-0.689759	-0.20662	-0.153006	-0.16547	-0.236421	-0.401588	-0.0834535	-0.221349	0.116018	-0.0463794	-0.245337	-0.219373	-0.0880653	-0.418191	-0.322907	-0.434391	-0.218728	-0.562827	-0.0640748
1499	5	17	3	BC011492	Mm.252312	331375	9130020G10Rik	RIKEN cDNA 9130020G10 gene	19.9812	0.0728453	4.35035	0.216181	0.0592443	0.788138	2.50105	10.0471	1.04133	1.16714	0.6161	0.226352	0.0403821	0.547042	0.492399		0.87426	1.11979	1.35953	1.0862	1.24099	1.29083	1.11598	1.45584	1.26033	1.41093	1.03111	1.08843	-0.655056	-0.831834	-0.473891	-0.377227	-0.60217	-0.587181	-1.14119	-0.271825	-0.551882	-0.446251	-0.0567113	-0.0264202	0.384627
5298	15	16	13	AK016191	Mm.258282	620691	4930562F07Rik	RIKEN cDNA 4930562F07 gene	17.1581	0.0728453	0.78625	0.0456429	0.0294	0.268976	6.33993	0.192154	3.01523	2.54833	0.841871	0.0619379	0.884451	0.234849	0.26082		-0.360256	-0.388341	-0.239439	-0.252759	-0.615909	-0.412426	-0.117952	-0.46798	-0.641643	-0.351607	-0.422018	0.0852662	-0.373177	-0.465577	-0.450449	-0.461143	-0.648238	-0.77049	-0.519135	-0.736662	-0.651418	-0.571413	-0.407334	-0.594783	-0.200873
5449	16	15	2	AI893426	Mm.250901	404093	Cyp4a14	cytochrome P450, family 4, subfamily a, polypeptide 14	16.9614	0.0728453	6.28318	0.397647	0.0435113	22.238	8.01385	6.54051	3.59518	20.7382	0.0258996	0.0422086	0.0765757	0.190341	0.026961		1.57416	1.68055	1.68534	1.47847	1.59888	1.27444	1.35352	1.45341	2.19179	2.20351	1.92669	1.85669	1.21718	1.00318	1.12528	0.945097	0.575714	0.713445	0.4538	0.695697	0.650586	0.438213	0.867347	0.850859	2.39421
1133	4	12	3	AI414589	Mm.157904	314435	BC026370	cDNA sequence BC026370	16.626	0.0728453	1.31034	0.084456	0.038094	1.69634	4.5283	3.56521	0.235054	1.77314	0.419387	0.104955	0.181631	0.862898	0.361116		0.95662	0.57671	1.42765	1.03626	1.21379	0.789372	1.27504	1.28939	1.01626	1.04929	1.64158	1.3155	0.551023	0.548047	0.993401	0.72069	0.857813	0.638623	0.985693	0.922292	0.321243	0.654209	0.452909	0.696803	1.3147
800	3	2	5	AI413228	Mm.27136	350167	Insig2	insulin induced gene 2	16.5965	0.0728453	3.09822	0.206549	0.0199909	1.17882	22.0147	0.456698	8.43049	6.94318	0.516293	0.016628	0.743901	0.059778	0.0772037		1.08634	1.37012	1.23344	1.63668	1.26128	1.19173	1.41057	1.48356	1.36155	1.08064	1.09573	1.1506	0.437576	0.581794	0.501769	0.620548	1.07812	1.22352	1.46297	0.99134	0.426619	0.502378	0.414638	0.725905	0.279008
4516	13	13	10	AI452294	Mm.348186	576517	AI452294	Transcribed sequences	16.5953	0.0728453	0.480439	0.0278077	0.0233438	1.36028	3.85364	1.02856	7.89091e-05	0.428111	0.475309	0.130953	0.549134	1	0.754961		0.294602	0.444974	0.901719	0.582438	0.473136	0.634129	0.642563	0.571514	0.1883	0.434501	0.484314	0.6004	-0.0455318	-0.248008	0.323386	0.222006	0.129647	0.142988	0.508811	0.182811	0.285826	0.202667	0.340152	0.351537	-0.161861
2471	7	1	17	AI465254	Mm.1948	658398	Tctex1	t-complex testis expressed 1	16.4746	0.0728453	4.56903	0.277298	0.0953203	3.26186	2.03865	2.56966	2.66304	5.93554	0.223787	0.281132	0.268754	0.269316	0.0949938		-4.23403	-3.55382	-3.94872	-4.22985	-3.80713	-3.83892	-3.91057	-3.99583	-4.24707	-4.09058	-4.18798	-4.44042	-4.21441	-4.30603	-4.15479	-4.10493	-4.31963	-2.93352	-3.60121	-3.97118	-4.47921	-4.20075	-3.82435	-4.35862	-3.65344
156	1	4	9	AI427011	Mm.273536	538293	9930105H17Rik	CDNA clone MGC:73493 IMAGE:6813048, complete cds	16.3956	0.0728453	1.2916	0.0833755	0.0317957	1.22176	5.75429	10.1635	1.67218	0.696169	0.505999	0.0728055	0.0396651	0.406199	0.645052		-2.03643	-1.79739	-1.55759	-1.40706	-1.66701	-1.85655	-1.03033	-1.47536	-1.73778	-1.64727	-1.62273	-1.60519	-1.74863	-1.56634	-1.15627	-1.24657	-1.60422	-1.68824	-1.63445	-1.39919	-1.72673	-1.84736	-1.80401	-1.76491	-0.523252
247	1	19	13	AI450813	Mm.333048	618102	Ian1	immune associated nucleotide 1	16.2304	0.0728453	0.359241	0.0236429	0.0222205	0.0458998	1.84381	0.819928	0.418996	3.83259	0.971272	0.309786	0.614291	0.770965	0.169387		0.504548	0.414419	0.575579	0.257436	0.502829	0.424308	0.510332	0.250952	0.535489	0.35204	0.199774	0.572619	0.249092	-0.0890438	0.261766	0.0524655	0.0231846	0.000106839	0.0326445	0.102301	0.0413921	-0.0797011	-0.0305488	-0.252883	0.443983
1167	4	8	5	AI413394	Mm.200459	367514	0610005C13Rik	RIKEN cDNA 0610005C13 gene	15.8169	0.0728453	1.92933	0.143384	0.0379865	2.01989	13.3593	2.20118	1.16952	1.8812	0.363618	0.0191935	0.313321	0.513903	0.34395		0.199525	1.08445	0.73613	0.819606	0.328006	0.667528	0.280885	0.356663	0.674356	0.8721	0.657353	0.868185	1.91566	1.70528	2.03906	1.93336	1.65859	1.6742	1.68672	1.35532	1.11112	1.34293	1.28752	1.47956	1.49779
638	2	11	15	AK080148	Mm.4046	637626	Ms4a1	membrane-spanning 4-domains, subfamily A, member 1	14.1982	0.080466	2.31251	0.156806	0.267837	0.562427	1.89365	0.066085	0.434449	2.55156	0.701704	0.30191	0.956253	0.764656	0.260545		0.646632	-0.591837	-0.337547	-0.34468	-0.46525	-0.486155	-0.891098	-1.04607	-1.85973	-1.69911	0.421722	0.50022	0.781232	0.906052	-0.0247248	-0.309795	0.872866	1.13142	0.107788	1.17466	1.61508	0.99161	0.208578	0.164855	0.766605
4633	13	16	16	AI465262	Mm.29730	658549	Fjx1	four jointed box 1 (Drosophila)	13.5057	0.080466	3.75015	0.335579	0.106374	6.17286	0.219156	1.19693	0.832216	8.48787	0.102102	0.850989	0.501617	0.612088	0.0584103		2.3003	2.16474	1.44452	2.76132	1.12515	1.05593	1.14371	0.77767	1.8364	1.007	1.41061	1.93563	1.62718	2.11134	1.44222	1.25658	1.6597	1.32338	1.87144	1.44114	1.12578	1.2662	2.29542	2.24985	2.62924
2925	9	18	2	AI327212	Mm.26996	439416	BC021614	cDNA sequence BC021614	13.2595	0.080466	4.503	0.329504	0.126737	5.54748	5.32055	1.21094	0.59817	2.41156	0.119608	0.0819969	0.498496	0.694169	0.275914		0.970692	2.07116	1.07585	1.74327	0.446359	0.0667909	1.10251	0.402298	0.916937	0.653825	0.843005	0.603438	1.11087	0.833702	0.885077	0.538207	0.797052	0.592523	1.07371	1.24521	0.188524	0.323024	0.684197	0.477215	1.51977
394	2	14	2	AK013261	Mm.277870	476693	Snx3	sorting nexin 3	12.8958	0.080466	0.207832	0.0169665	0.0307617	0.633156	0.490061	0.674813	0.817792	0.60058	0.670929	0.695366	0.662307	0.617488	0.681164		-1.61937	-1.16776	-1.19158	-1.02009	-1.20578	-1.5152	-0.753023	-0.95796	-1.30882	-1.23824	-1.17821	-1.03505	-1.19705	-1.20058	-1.01457	-0.934588	-1.32415	-1.10887	-0.788708	-1.16675	-1.63572	-1.29653	-0.845669	-1.05596	-1.046
3073	9	14	10	AI448250	Mm.19330	573354	5730508B09Rik	RIKEN cDNA 5730508B09 gene	12.8697	0.080466	1.18256	0.0994917	0.0652715	0.0173964	7.1404	0.735168	0.424309	0.380625	0.987418	0.0506757	0.646896	0.768716	0.778488		-1.92757	-1.80395	-1.89037	-1.66576	-1.8393	-2.14415	-1.29679	-2.06086	-1.65974	-2.07366	-2.14991	-1.53118	-1.38752	-1.42645	-1.81087	-1.53938	-1.59995	-1.5949	-1.49173	-1.04831	-2.07973	-1.78843	-2.01416	-2.20594	-0.86352
4337	13	5	1	AI528734	Mm.303231	599008	Cxcl12	chemokine (C-X-C motif) ligand 12	12.7894	0.080466	2.80977	0.219851	0.0207408	2.11749	8.41273	6.06473	11.6252	30.1337	0.350215	0.0389956	0.0866503	0.0388684	0.026961		0.563233	0.85337	1.11175	0.885331	0.726125	0.659562	1.30315	1.27966	0.688967	0.685981	0.925305	0.687047	0.774448	0.674036	0.997071	0.901954	0.875442	1.0101	1.05293	1.2027	0.738016	0.51608	0.970584	0.692825	1.60145
1889	6	8	5	AC091589		402084	AC091589	Homo_sapiens_chromosome_18_clone_RP11-635B11	12.3215	0.0822802	0.213781	0.0159731	0.0488533	0.19302	0.619154	0.0783372	0.0830532	0.928782	0.886746	0.635206	0.947616	0.950419	0.561387		-0.00111008	-0.13549	-0.508566	-0.250662	-0.0361542	-0.0347057	-0.552754	-0.400209	-0.0247624	-0.0992756	-0.291718	-0.412302	0.346696	0.130153	-0.1544	0.156786	0.164526	0.183887	-0.129872	0.197755	0.329777	0.0469016	0.152664	0.248037	-0.194041
784	3	5	4	AI324640	Mm.351410	615962	Amd1	Transcribed sequence with strong similarity to protein pdb:1JEN (H.sapiens) A Chain A, Human S-Adenosylmethionine Decarboxylase	12.0966	0.0822802	1.70325	0.145072	0.0171592	6.1022	3.19373	8.87426	36.5102	6.60092	0.104524	0.168148	0.0489768	0.0251472	0.0828038		0.300661	0.64797	0.793411	0.825737	0.956813	0.671697	0.824073	1.096	0.991606	1.04453	0.955915	1.15883	0.408546	0.518822	0.604028	0.637618	0.368721	0.368556	0.289677	0.382418	0.423859	0.212067	0.571202	0.646284	0.501906
3257	10	8	1	AI323599	Mm.22564	574155	H2-Eb1	histocompatibility 2, class II antigen E beta	12.0305	0.0822802	3.67978	0.308954	0.0608231	23.2526	2.36213	0.177937	3.38098	10.7258	0.0258996	0.240296	0.890657	0.204312	0.0427454		0.344841	0.732659	0.685481	0.749131	1.38232	1.39769	1.30334	1.72364	0.668966	0.888729	1.05393	0.705338	-0.149732	-0.247376	-0.0694345	0.0603091	-0.322123	-0.236135	-0.018517	0.197319	-0.350486	-0.587637	0.0531001	-0.282307	0.212129
1472	5	9	2	AI327338	Mm.28407	575063	Acyp2	acylphosphatase 2, muscle type	11.766	0.0822802	2.21177	0.178819	0.166109	1.09094	2.51514	2.02691	1.58197	0.390371	0.539532	0.22456	0.33902	0.42344	0.773007		-1.22802	-1.00839	-1.32082	-1.03101	-1.69562	-1.93139	-1.01781	-1.28988	-1.77259	-2.31508	-0.446363	-2.00966	-2.32355	-2.20637	-2.12539	-2.27526	-1.9648	-2.2328	-2.2506	-1.38847	-2.10984	-2.00705	-1.8153	-1.36021	-0.957867
308	1	4	17	AI465340	Mm.314113	651154	Elovl6	ELOVL family member 6, elongation of long chain fatty acids (yeast)	11.5039	0.0822802	6.50464	0.580098	0.0273995	19.0358	36.3743	25.6294	24.6519	13.6081	0.0268803	0.016628	0.021283	0.0251472	0.0347355		0.314545	0.731746	0.226128	0.275121	0.18449	0.0912923	0.147298	-0.113199	0.985725	0.986048	0.567815	0.459648	2.03546	2.15156	2.18675	2.16306	1.60967	1.51161	1.55369	1.32345	1.37874	1.52186	1.70742	1.52254	2.431
965	3	15	13	AI450779	Mm.324945	617765	AI450779	Transcribed sequences	11.4707	0.0822802	1.84432	0.25046	0.0875976	8.72501	0.190858	0.41688	1.86502	1.90807	0.0597463	0.869555	0.764362	0.379189	0.339764		0.166211	-0.179851	-0.451897	0.0316608	0.484422	0.627948	-0.110867	0.0418072	-0.200554	-0.534256	-0.377026	-0.423562	-1.35646	-0.758441	-1.30265	-1.44842	-1.3576	-1.01932	-1.34395	-0.687109	-0.414882	-0.778741	-0.892527	-1.58585	-0.0755141
200	1	10	11	AI448580	Mm.15351	582082	1110054N06Rik	RIKEN cDNA 1110054N06 gene	11.3249	0.0822802	1.03807	0.0937216	0.0288792	22.208	14.4588	1.21179	0.194181	0.890672	0.0258996	0.0180106	0.498496	0.882732	0.572447		0.372242	0.493487	0.208623	0.347648	0.0906087	-0.0529091	-0.176029	-0.298233	0.434034	0.535123	-0.0267056	0.116691	1.07749	1.24433	1.14274	0.960943	0.785466	0.840511	0.771621	0.553991	0.851584	0.999233	0.867179	0.781366	0.713252
4724	14	12	2	AI894115	Mm.273049	374778	Ccnd1	cyclin D1	11.1315	0.0822802	9.17028	0.817967	0.130933	7.50935	7.85356	2.56041	16.4703	8.73877	0.0755957	0.0433907	0.269362	0.0272342	0.0565602		-1.19644	-1.02261	-1.02446	-0.782081	-1.46444	-2.83771	-1.47201	-2.6118	-1.91111	-2.8802	-2.33425	-2.13898	-2.60349	-2.32286	-2.604	-2.57095	-2.60827	-2.24506	-1.91026	-1.78364	-2.21824	-1.90699	-1.56106	-1.77355	-1.9321
2911	9	4	2	AI323295	Mm.28173	444424	Mars	methionine-tRNA synthetase	10.9927	0.0822802	0.777629	0.0743597	0.101707	0.194516	2.00234	0.100344	1.54894	1.55381	0.886281	0.286486	0.937027	0.429763	0.403047		-1.22961	-0.587549	-0.958069	-0.939393	-0.968642	-1.23456	-0.623946	-0.683274	-1.02624	-1.10306	0.316381	-1.13514	-1.34227	-1.2338	-1.24367	-1.01338	-1.21431	-1.21352	-1.39195	-0.951394	-1.81399	-1.68614	-0.928587	-1.63166	-0.702156
1194	4	16	6	AI426335	Mm.255637	437455	Mmp24	matrix metalloproteinase 24	10.7506	0.0822802	2.40431	0.236472	0.0745532	3.87978	6.07247	9.19189	0.381826	4.30664	0.183693	0.0664104	0.0464381	0.786985	0.14899		-1.67919	-1.195	-1.35445	-0.854184	-1.04328	-0.844906	-1.04894	-0.954042	-1.64661	-1.72335	-1.57962	-1.018	0.0609713	-0.0913397	0.0475875	0.0704642	-0.343795	-0.467757	-0.191639	0.27544	-0.776939	-0.437363	-0.236767	-0.287405	-0.681777
5209	15	3	9	AI428483	Mm.21912	555534	Fbxo21	F-box_only_protein_21_(Fbxo21)	10.7327	0.0822802	1.89981	0.177474	0.0396884	0.422432	27.3996	28.1027	0.889345	1.59191	0.766648	0.016628	0.021283	0.592081	0.394435		1.13219	1.45464	1.03472	1.04433	1.05182	1.10716	1.14315	0.867881	0.871441	1.49108	1.14007	1.06053	0.692393	0.439535	0.437872	0.684802	0.22319	-0.00400631	0.377743	0.278416	-0.152796	-0.245078	0.00813711	0.00243404	0.208759
4650	13	14	17	NM_009238	Mm.240627	Sox4	Sox4	SRY-box containing gene 4	10.6713	0.0822802	0.234753	0.0223752	0.0598817	0.32712	0.118148	0.537829	1.55185	0.140843	0.811899	0.917128	0.715002	0.429386	0.909145		0.0860054	-0.306795	-0.298642	-0.0430852	0.20657	-0.24764	-0.473776	-0.454356	-0.177445	-0.0102988	-0.255506	-0.169084	0.403922	0.576457	-0.40395	-0.00436098	0.362191	0.166712	0.126167	-0.0843076	0.444537	0.483406	-0.00268893	-0.165569	-0.0692805
284	1	18	15	AI450135	Mm.180056	636550	Ctsc	cathepsin C	10.5874	0.0822802	3.0877	0.291527	0.0363029	10.8285	1.08755	9.81579	5.59738	17.6216	0.0446473	0.469647	0.0419424	0.112901	0.0284984		1.09917	1.50769	1.28645	1.09547	1.65437	1.83499	1.53865	1.34478	1.34048	1.28494	0.873352	0.918002	0.468045	0.0982697	0.506013	0.573026	0.509889	0.43917	0.629088	0.516765	0.603785	0.340845	0.587899	0.533812	1.43996
2008	6	13	11	AI447433	Mm.242144	597874	B830021E24Rik	RIKEN cDNA B830021E24 gene	10.5642	0.0822802	0.717979	0.0726642	0.0611578	0.874792	1.78815	0.877459	0.567173	2.12406	0.594276	0.319228	0.598332	0.706566	0.310237		0.553676	0.274396	0.286509	0.295579	0.247509	0.305778	0.674876	1.12121	0.462994	0.26575	0.158885	0.626504	0.551844	0.376444	1.0639	0.588274	0.551639	0.423741	0.596944	0.676919	0.374812	0.549055	0.241588	0.382463	0.477141
277	1	11	15	AI450083	Mm.285167	636120	Dolpp1	dolichyl pyrophosphate phosphatase 1	10.5379	0.0822802	0.617268	0.056769	0.0335481	1.01091	1.44997	4.4731	0.875709	2.37042	0.553853	0.383567	0.137547	0.595843	0.28015		-0.203492	0.0650797	-0.476676	-0.172259	-0.382485	-0.326039	-0.27954	-0.386476	-0.39639	-0.113605	-0.253516	-0.250584	0.230479	0.167058	0.276529	0.662078	0.101424	0.171188	0.277797	-0.153969	0.287899	0.228693	0.192912	0.00672717	0.0968916
5333	15	13	15	AI451398	Mm.233031	641490	C130099A20Rik	RIKEN cDNA C130099A20 gene	10.5284	0.0822802	1.26096	0.119498	0.049429	5.89116	1.88441	1.67359	3.4075	1.28564	0.109798	0.303163	0.395278	0.20352	0.463522		-0.0740258	-0.131537	0.0162526	0.138275	-0.525082	-0.208545	-0.0383772	-0.11361	-0.348433	-0.26919	-0.541714	-0.642914	0.182393	0.336296	-0.0926696	0.259975	0.426617	0.213591	0.282829	0.051466	0.0674607	-0.0911105	0.132408	0.0443295	0.868447
1316	4	5	13	AI449974	Mm.30571	604167	BC026996	cDNA sequence BC026996	10.1298	0.0899161	0.918896	0.0925157	0.0322912	2.69053	5.45836	20.1813	4.23411	0.167078	0.278571	0.0790105	0.021283	0.158645	0.893066		0.26921	0.312	0.334043	0.211894	0.640178	0.444252	0.686248	0.773819	0.423406	0.772179	0.565237	0.013688	0.223716	0.386945	0.357462	0.513442	0.127155	0.190287	0.198581	-0.134309	-0.0734138	0.12874	0.174452	0.0904235	0.852481
4175	12	14	11	AI447754		585183	AI447754	Mus_musculus_cDNA_clone_IMAGE:585183	10.0268	0.0904518	0.33154	0.0551932	0.0132748	5.78776	0.991763	2.7545	1.14531	2.345	0.112683	0.499718	0.248692	0.519669	0.28246		0.838303	0.840673	0.491623	0.430693	1.02258	0.928298	0.883031	0.891755	0.861509	0.879814	0.678228	0.858321	0.672844	0.698627	0.507066	0.521892	0.634569	0.569169	0.575914	0.416156	0.510956	0.598812	0.338392	0.381522	0.953369
5065	15	11	1	BC024895	Mm.2326	634910	Mif	macrophage migration inhibitory factor	9.83301	0.0904518	0.707406	0.07951	0.0329778	0.0789206	1.10043	2.64926	5.52878	0.214042	0.95382	0.466012	0.259432	0.113914	0.866848		0.0511507	0.684677	0.45676	0.144504	0.239484	0.350603	0.370842	0.318275	0.278221	0.392679	0.310176	0.219285	0.139885	-0.0699351	-0.0218077	0.119406	0.12737	0.0191166	0.25594	-0.170073	-0.333276	-0.11678	0.110966	-0.0467482	0.630833
4937	14	16	13	AI451148	Mm.34587	621837	Trim26	tripartite motif protein 26	9.80661	0.0904518	0.814324	0.083169	0.046971	1.20751	8.04199	0.0784651	0.643949	2.9406	0.509379	0.0420621	0.947616	0.676203	0.224609		-0.657404	-0.589726	-0.485413	-0.228073	-0.534657	-1.03317	-0.561499	-0.798168	-0.68787	-0.352854	-0.899189	-0.694661	0.267941	-0.0140325	0.305812	0.102645	-0.352899	-0.342341	0.175509	-0.0929087	-0.219613	-0.43349	-0.132975	-0.147024	-0.612863
1394	4	7	17	AI465543	Mm.307329	653039	4921516M08Rik	Transcribed sequence with moderate similarity to protein sp:Q9Y3D8 (H.sapiens) CGD7_HUMAN Protein CGI-137	9.7493	0.0904518	0.589585	0.0691208	0.0360376	1.56433	4.63897	5.19551	0.232124	1.10923	0.438539	0.101369	0.111708	0.864162	0.508218		-0.932636	-0.6843	-0.588121	-0.775191	-0.560216	-0.38228	-0.679168	-0.539264	-0.404339	-0.419098	-0.715493	-0.869763	-0.398946	-0.358572	-0.507769	-0.614217	-0.403024	-0.514665	-0.414195	-0.417001	-0.671342	-0.773037	-0.478583	-0.913194	0.0496096
2294	7	14	7	AI452079	Mm.3510	520878	Inhbe	inhibin beta E	9.71608	0.0904518	2.5088	0.264833	0.0471212	3.48643	1.61644	2.46592	10.7066	6.12387	0.209192	0.349343	0.279971	0.0420075	0.0916333		1.62434	0.708511	1.30623	1.22663	0.881374	0.59448	0.645336	0.644315	0.750601	1.37213	1.11504	1.19404	1.14055	1.52276	1.76239	1.69434	1.40941	1.10668	1.12453	1.34186	1.344	1.29547	0.91989	1.41516	0.484469
1700	5	9	14	U74683	Mm.180056	621092	Ctsc	cathepsin C	9.69919	0.0904518	3.07105	0.329178	0.131203	1.48437	1.94982	8.52423	0.672353	2.28632	0.452658	0.293992	0.0509398	0.666943	0.289849		-0.126035	-0.515557	-0.342553	0.184128	0.238018	0.892864	-0.279108	0.0892334	0.142597	0.424531	-0.233332	0.22839	-0.668083	-0.701349	-0.395585	-0.371612	-0.971523	-0.802132	-0.608648	-1.3777	-0.646512	-0.388174	-1.06643	-0.652466	0.107736
4920	14	18	12	AI450609	Mm.29006	616347	4930415G15Rik	RIKEN cDNA 4930415G15 gene	9.59297	0.0919751	2.41751	0.257104	0.084025	2.86435	0.231232	23.8231	0.77578	1.21207	0.259071	0.842654	0.021283	0.62968	0.480046		0.00461376	-0.0352469	-0.112373	0.121642	-0.0370748	-0.298305	0.000402851	-0.0706271	-0.0291605	0.196809	0.192775	0.0320492	0.228369	0.0424573	0.0718692	-0.0964276	0.0950887	0.156874	0.0779566	0.0632407	0.0972654	0.135484	0.119461	-0.073281	0.722821
1687	5	15	13	AI449362	Mm.23846	620495	5430433L24Rik	RIKEN cDNA 5430433L24 gene	9.53705	0.0923064	1.9054	0.203264	0.0156506	61.9575	3.82027	12.8337	4.16712	10.8549	0.0258996	0.132911	0.028915	0.161369	0.0427454		0.307493	0.24858	0.210222	0.269781	0.765554	0.652991	0.628019	0.756883	0.395708	0.23892	0.208477	0.301103	0.235776	0.197972	0.398052	0.259345	0.365169	0.563445	0.414914	0.349311	0.610725	0.377862	0.438028	0.374729	0.162555
524	2	11	9	AI429497	Mm.29047	552722	3526402H21Rik	RIKEN_cDNA_3526402H21_gene_(3526402H21Rik)	9.38804	0.0923727	0.319777	0.0335083	0.0227589	0.111467	0.0396805	4.9005	1.90668	0.541058	0.935243	0.970947	0.120954	0.372387	0.702655		0.213684	-0.151103	-0.19501	-0.0800922	-0.0660685	0.0599285	0.168823	-0.116847	-0.153627	-0.0883578	0.0882943	0.113094	0.108845	0.158876	-0.0841926	-0.0218566	0.188213	-0.0602922	-0.0466841	0.188885	0.261653	0.162982	-0.171965	-0.0460435	-0.404605
5685	16	4	15	AI451521	Mm.23695	642271	Dhfr	dihydrofolate reductase	9.27188	0.0923727	0.498851	0.0502062	0.0372772	4.08459	0.476046	3.1038	8.11077	0.224731	0.175018	0.702639	0.216538	0.0633746	0.861558		0.650686	0.654329	1.16203	0.763252	0.781104	0.673074	0.97798	1.06095	0.29634	0.337607	0.948034	0.853442	0.396817	0.300469	0.61356	0.280358	0.28191	0.563338	0.495618	0.764929	0.301415	0.332867	0.906021	0.344537	0.586961
4613	13	15	15	AI451408	Mm.27289	641555	1600023A02Rik	RIKEN cDNA 1600023A02 gene	9.26513	0.0923727	1.90046	0.205975	0.193807	2.6082	0.40793	1.10471	0.649575	0.651748	0.287566	0.738919	0.526147	0.675081	0.662049		-1.18097	-1.76957	-1.4829	-1.34016	-1.24094	-2.20636	-1.77323	-1.66956	-0.353082	-1.44722	-1.21833	-1.23994	-0.632426	-0.643843	-1.26215	-1.52967	-1.02649	-1.46611	-1.17526	-0.653998	-1.34275	-0.865709	-1.36282	-1.39463	-0.70543
2106	6	16	16	AI464452	Mm.302909	661326	AI464452	Similar to beta-alanine-pyruvate aminotransferase (LOC268782), mRNA	9.18902	0.0923727	2.70463	0.310674	0.0372923	15.8379	7.31244	20.4384	5.38361	0.103414	0.0304586	0.0487536	0.021283	0.117456	0.931001		1.35001	1.48208	1.64054	1.40689	1.88527	2.0615	1.84822	2.05427	1.97626	1.98259	1.68481	1.8943	1.78236	1.58029	2.00795	2.17869	1.7873	1.54877	1.93072	1.63313	1.24016	1.42154	1.55825	1.66712	1.39476
536	2	4	10	AI448512	Mm.32019	574104	Tcp1	t-complex protein 1	9.18129	0.0923727	0.399046	0.0423155	0.083289	0.461787	0.104572	0.614934	0.506604	1.78361	0.74777	0.926093	0.686843	0.728865	0.359153		-0.318649	0.403844	0.713917	0.180221	-0.158195	-0.5978	0.221524	0.54799	0.0147987	0.401533	0.141006	-0.0246059	0.290299	0.442157	0.678487	0.425434	0.534792	-0.103768	0.419625	0.583664	0.698964	0.491701	-0.147773	0.576184	0.0292162
534	2	2	10	AL591665		573864	AL591665	Mouse_DNA_sequence_from_clone_RP23-333A18_on_chromosome_2	9.18117	0.0923727	1.52772	0.165414	0.0961863	1.04397	2.15119	1.74526	1.62859	9.6266	0.545837	0.265911	0.381579	0.414043	0.0496158		1.08646	1.11101	1.2937	1.03212	1.00863	1.18512	0.790384	0.737421	1.74565	2.32407	0.572547	0.762466	1.10613	1.7648	1.7926	1.72506	1.68208	1.25217	0.877922	1.08381	1.25783	1.28405	1.31332	0.998763	0.790234
3795	11	14	10	AI448252	Mm.161014	573364	9430083G14Rik	RIKEN cDNA 9430083G14 gene	9.15585	0.0923727	0.39138	0.0461115	0.0196557	1.6172	1.62033	6.68991	0.29361	1.18872	0.431437	0.348784	0.0744848	0.831721	0.486364		0.268474	0.162446	0.649056	0.531381	0.466818	0.37403	0.430399	0.771303	0.475634	0.38432	0.61718	0.801159	0.825117	0.731686	1.31733	1.02173	0.678242	0.822681	0.778307	0.798343	0.915597	0.648217	0.868021	0.718564	0.823296
4905	14	3	12	AI447605		598793	AI447605	Mus_musculus_cDNA_clone_IMAGE:598793	9.0968	0.0923727	3.44922	0.382088	0.029495	4.81381	26.682	15.8949	14.9999	12.9144	0.144473	0.016628	0.0232194	0.0297444	0.0361857		0.924253	1.02918	1.03186	0.813936	1.1419	1.09213	1.35547	1.54636	1.28537	1.0396	1.04845	1.23238	1.32184	1.28052	1.39804	1.34683	1.2651	1.35022	1.31672	1.18128	0.951789	0.726034	0.954979	1.0068	1.585
3303	10	16	3	AI414792	Mm.271756	315324	Gtf2b	general transcription factor IIB	9.01034	0.0940155	0.751959	0.0860074	0.031522	2.3025	4.94078	0.869864	2.51431	2.74468	0.324853	0.0921869	0.599896	0.286513	0.24123		-1.64336	-1.52875	-1.38423	-1.28335	-1.28809	-1.3924	-1.36526	-1.32878	-1.62031	-1.53585	-1.29269	-1.56758	-1.28422	-1.3763	-1.02454	-1.30518	-1.38793	-1.13266	-1.14171	-0.718131	-1.58373	-1.62094	-1.23628	-1.66571	-0.719264
5263	15	19	11	AI447886	Mm.244140	596896	AI447886	Transcribed sequences	8.90426	0.0957191	0.72978	0.0818114	0.0570996	3.09093	1.35201	1.53355	1.27879	1.9722	0.237446	0.404472	0.422357	0.487534	0.330366		-0.111207	0.483373	0.487557	0.367676	0.412656	0.723141	0.739937	0.910878	0.231444	0.677316	0.350024	0.335668	-0.03003	-0.3391	0.646177	-0.116866	-0.153917	-0.1353	0.00276067	-0.0408188	-0.466809	-0.321394	0.0589671	-0.192335	-0.272851
1727	5	17	15	AI451415	Mm.99996	641603	Kif1c	kinesin family member 1C	8.85178	0.0961777	0.497793	0.0594046	0.0616976	3.36704	0.91908	3.5672	0.125477	0.587947	0.217266	0.521521	0.181617	0.924852	0.685621		1.03935	1.21173	0.815809	0.472156	1.32377	1.59993	0.575253	0.675402	1.00958	1.16029	0.420095	0.447272	1.13864	1.04431	0.284788	0.576235	0.637917	0.682907	0.824439	0.403509	0.963906	0.676538	0.320292	0.119468	0.993323
5457	16	4	3	AI326933		481519	AI326933		8.79562	0.0966301	2.70402	0.309094	0.0480184	0.760284	4.11488	4.17709	2.33322	21.5575	0.623839	0.120923	0.148833	0.307148	0.026961		0.369142	0.269985	0.229843	0.0423713	0.0336496	-0.326596	0.15518	0.380189	0.527317	-0.145638	0.407364	0.275464	0.540971	0.442332	0.844265	1.28352	0.387356	0.358995	0.454537	0.224261	0.111377	0.450078	0.40585	0.624721	0.15402
432	2	14	4	AI414401	Mm.4266	318790	Itm2b	integral membrane protein 2B	8.58695	0.101172	0.532582	0.0670412	0.0414535	1.37369	0.764251	2.07031	3.439	2.39346	0.474646	0.575899	0.332384	0.201502	0.277153		-0.543586	-0.0908491	-0.245739	-0.0230649	-0.393968	-0.627115	-0.20898	-0.466183	-0.6544	-0.479187	-0.152749	-0.210903	-0.388956	-0.630003	-0.409255	-0.297768	-0.326205	-0.385148	0.37757	-0.462114	-0.800914	-0.608013	0.110849	0.21414	-0.205584
5655	16	12	13	AI450720	Mm.229229	617662	AI450720	ESTs	8.55735	0.101172	2.35689	0.273403	0.0474941	4.6446	24.4727	6.89173	1.7736	1.35766	0.150731	0.016628	0.0717492	0.39164	0.445075		-3.01002	-3.10456	-2.43937	-2.43638	-2.35451	-2.81097	-2.81681	-2.67913	-3.14355	-3.23309	-3.23908	-3.06251	-3.23916	-2.8623	-2.73417	-2.98587	-2.14445	-2.19053	-2.22163	-1.64212	-2.40232	-2.41845	-2.18449	-1.942	-2.06968
404	2	5	3	AI326893	Mm.280029	571128	Hes6	hairy and enhancer of split 6 (Drosophila)	8.49538	0.101172	3.38603	0.408544	0.0553686	6.09353	14.4131	0.719712	9.05446	3.4202	0.104668	0.0180562	0.649895	0.0535718	0.191567		0.0904681	0.803155	0.716797	0.742405	0.767723	0.317395	0.83649	0.942651	1.06271	1.34838	1.13716	1.13866	2.14385	2.22124	2.69374	2.71151	1.85376	1.79568	2.18221	1.48041	1.42994	1.55889	1.6194	1.73851	1.74481
70	1	13	4	AI414503	Mm.90507	313136	4933417E01Rik	RIKEN cDNA 4933417E01 gene	8.48591	0.101172	0.465021	0.0567925	0.0364504	0.165366	0.0812996	0.883023	4.16878	3.56148	0.9034	0.941259	0.596825	0.161369	0.181703		-0.512184	-0.410965	-0.327559	-0.214238	-0.450016	-0.485551	0.00177308	-0.278174	-0.623975	-0.374068	-0.365772	0.0067293	-0.812183	-1.29717	-0.876552	-0.57937	-0.886248	-0.828984	-0.680962	-0.932546	-1.07519	-1.16479	-0.912981	-0.387965	-0.599554
1140	4	19	3	AI414821	Mm.28724	315830	2500002B13Rik	RIKEN_cDNA_2500002B13_gene_(2500002B13Rik)	8.47676	0.101172	0.364263	0.0434486	0.0263038	0.248527	9.64636	0.241709	0.693453	1.8908	0.854678	0.0307006	0.857111	0.658704	0.342521		-0.840411	-0.68325	-0.335103	-0.331092	-0.699575	-0.70802	-0.732508	-0.457392	-0.996782	-1.07292	-0.0920088	-0.332579	-1.32305	-1.0804	-0.63721	-0.601244	-0.750597	-0.756872	-0.552148	-0.325549	-0.733583	-0.742998	-0.263959	-0.51472	-0.336916
786	3	7	4	AI326091	Mm.247542	618400	Prdx4	peroxiredoxin 4	8.40581	0.102212	0.685007	0.073345	0.132165	1.70685	0.147125	1.90518	0.98367	0.798131	0.418138	0.896482	0.35679	0.563785	0.606544		-0.130202	0.116554	-0.189218	-0.0993791	0.0303881	-0.0577548	0.083716	0.238831	0.0868336	-0.228265	-0.113667	0.0508705	0.0662923	-0.0102118	-0.429842	-0.239537	-0.282778	-0.312451	-0.28504	-0.26228	-0.517179	-0.555988	1.53246	-0.740518	0.25778
1198	4	1	7	AI426113	Mm.2756	445112	Hmgn1	high mobility group nucleosomal binding domain 1	8.3303	0.102212	1.16916	0.159276	0.0211402	69.1234	3.19021	5.56121	0.713819	2.49804	0.0258996	0.168352	0.0999788	0.64958	0.266354		-0.491549	-0.536631	-0.568728	-0.736925	0.0324422	0.132728	-0.0727534	-0.0108753	-0.0658734	-0.0878932	-0.0373379	-0.0414805	0.143991	0.193384	-0.187782	-0.169917	0.0187318	-0.0760983	-0.310909	-0.0290873	-0.469613	-0.310662	-0.0416731	-0.523122	0.48635
2823	8	11	16	AK002678	Mm.29683	660856	Clgn	calmegin	8.32813	0.102212	0.350323	0.0559899	0.0447701	0.34946	0.797696	3.04708	0.290461	1.74118	0.799958	0.563356	0.2215	0.8336	0.366556		-0.287546	0.819966	0.246726	0.0260212	0.218565	0.112114	0.21154	0.584135	0.545068	0.494915	0.434123	0.182652	0.134992	0.0742666	0.0137803	0.206968	-0.220858	0.146454	0.326607	-0.0957219	-0.231974	-0.0127718	-0.0141197	-0.0687524	0.205978
5217	15	11	9	AI428576	Mm.21762	556490	1200006L06Rik	RIKEN cDNA 1200006L06 gene	8.30163	0.102212	1.57891	0.194643	0.027907	5.39006	11.0775	12.2253	20.2011	1.5329	0.125332	0.0245025	0.0309464	0.0251472	0.407141		-1.244	-1.38426	-1.27373	-0.993102	-1.45048	-1.88939	-1.43521	-1.84609	-1.17593	-1.26723	-1.45543	-1.33874	-0.36647	-0.443593	-0.32866	-0.539584	-0.501252	-0.531762	-0.469426	-0.718288	-0.978074	-0.856832	-0.62705	-0.932205	-1.16632
619	2	11	14	AI449276	Mm.254642	619964	Ctso	cathepsin O	8.23667	0.103496	6.59079	0.805531	0.508647	0.846492	8.21948	4.28576	0.177559	12.354	0.600548	0.0405347	0.143381	0.889829	0.0379925		-0.208038	-2.13536	-1.96474	-1.32503	-2.4022	-2.0723	-3.09092	-3.28329	-4.04012	-4.18152	-0.224369	-0.345981	-0.471413	-0.658765	-1.64099	-1.81546	-0.415545	-0.136504	-0.736778	-0.000437218	0.397738	-0.159046	-0.39282	-0.334022	-0.548838
2050	6	17	13	AI451130	Mm.10093	621671	Mcee	methylmalonyl CoA epimerase	8.18797	0.103672	0.491068	0.0703917	0.017999	0.969531	7.31005	20.922	0.0419273	2.2191	0.567241	0.0487536	0.021283	0.972508	0.298027		0.450544	0.619551	1.11508	0.716757	0.696499	0.790799	0.923239	1.0645	0.654255	0.661829	0.866886	0.963147	0.78654	0.837214	1.09106	1.22256	0.977574	0.780087	1.13111	1.04307	0.702691	0.6129	0.931867	0.883014	0.62605
3282	10	14	2	AI326875	Mm.152796	480160	Metapl1	methionine aminopeptidase-like 1	8.17313	0.103672	1.27814	0.144293	0.0814005	13.2135	10.4238	0.0101052	0.411401	3.06638	0.0349572	0.0268646	0.995169	0.774105	0.216483		1.60412	1.53628	1.52252	2.12704	1.69443	1.62734	2.0146	1.90367	1.29223	1.51559	1.58601	1.67989	1.32473	1.29519	1.33814	1.41436	1.74576	1.61755	2.17237	2.07784	0.991984	1.00061	1.86463	1.11344	1.29936
1839	6	15	2	AK002772	Mm.273087	315855	1500036F01Rik	RIKEN cDNA 1500036F01 gene	7.98908	0.111025	0.553908	0.0725887	0.0515634	1.48376	2.82245	2.49251	1.83438	0.953195	0.452658	0.194702	0.276795	0.383721	0.553855		-0.0968474	-0.00801199	0.740477	0.63879	0.566373	0.296376	0.614581	0.486259	0.388343	0.622166	0.609821	0.650276	0.258676	0.116862	0.42671	0.317721	0.258482	0.405664	0.636993	0.381966	0.222629	0.280232	0.413322	0.520291	0.0896084
196	1	6	11	AI451987	Mm.17341	581796	AI451987	Transcribed sequences	7.95163	0.111201	0.713928	0.0914967	0.024655	3.88319	3.91781	2.27099	4.36223	7.76142	0.183693	0.128533	0.306125	0.151974	0.0671695		0.242763	0.200021	0.253829	0.00484355	0.249702	0.177387	0.146881	0.162796	0.483412	0.590734	0.122247	0.302829	0.688004	0.793614	0.56443	0.384704	0.696869	0.5379	0.619175	0.410044	0.192834	0.62535	0.225755	0.24243	0.607628
2894	9	6	1	AI385625	Mm.158868	351947	Lrrn1	leucine rich repeat protein 1, neuronal	7.90815	0.11151	0.321934	0.0397937	0.0746348	0.0827077	0.489226	0.261884	1.81415	0.236721	0.951553	0.695562	0.844713	0.387113	0.855034		0.307036	0.441792	-0.0120069	0.265922	0.202632	0.192688	0.809635	0.162271	0.581772	-0.0669174	0.0675948	0.686932	0.220139	0.137972	0.265986	-0.0470299	0.512475	-0.381118	0.0259063	0.726564	0.0480052	0.558298	0.389174	0.434422	0.745339
970	3	1	14	BC027547	Mm.268657	618172	2810410A08Rik	RIKEN cDNA 2810410A08 gene	7.8898	0.11151	0.860649	0.0959046	0.0458113	5.45016	2.53634	0.176142	3.7749	0.453293	0.123346	0.22225	0.891261	0.18013	0.743567		-2.19901	-2.01591	-2.01338	-1.9893	-1.88299	-1.68937	-1.81351	-1.52242	-2.01644	-2.44252	-1.87109	-2.00597	-1.51927	-1.85567	-1.89953	-1.85329	-1.57021	-1.52901	-1.53048	-1.43412	-1.38844	-1.49267	-1.72596	-1.9885	-1.22142
3178	9	5	16	AI451682	Mm.32516	643627	AI451682	Transcribed sequences	7.78812	0.112926	0.260036	0.0326198	0.0252915	0.325047	2.87237	1.43485	8.17839	0.245501	0.81272	0.190692	0.445524	0.0627321	0.851137		0.263107	0.662756	0.666926	0.259123	0.409636	0.404367	0.1373	0.441299	0.624121	0.679807	0.214491	0.0181731	0.299859	0.276333	0.60947	0.54947	0.309004	0.340677	0.363141	0.22419	0.196439	0.179101	0.395577	0.336734	0.454119
5442	16	8	2	AI415648	Mm.3485	353163	Hpxn	hemopexin	7.77954	0.112926	2.06122	0.284707	0.0889616	0.656702	1.34429	1.77336	0.511278	34.8975	0.662681	0.405501	0.377839	0.72769	0.026961		0.828652	2.07603	2.0016	2.50825	1.81594	1.45586	1.59274	1.51185	1.45575	1.62494	1.53244	1.72119	1.21793	1.26828	1.79745	2.08534	1.72968	1.70856	2.29582	1.68158	1.15626	1.55526	1.91736	1.9961	1.86461
692	2	8	18	AK037622	Mm.120518	723226	A130030D10	hypothetical protein A130030D10	7.76879	0.112926	1.11763	0.14017	0.102782	1.34954	2.26974	1.0598	0.11378	17.3143	0.478063	0.251088	0.540071	0.932231	0.0284984		0.217205	0.0104114	-0.36402	0.0489128	-0.241081	-0.2948	-0.285477	-0.49086	-0.478038	-0.272951	0.113117	0.364241	0.398821	0.542589	0.917601	0.682113	0.430504	0.45725	0.406852	0.259654	0.735227	0.679865	0.400862	0.532195	-0.315946
4338	13	6	1	AI528740	Mm.262039	599067	Capza2	capping protein (actin filament) muscle Z-line, alpha 2	7.65105	0.112926	0.337023	0.0372957	0.0395211	0.154502	4.24482	0.608816	0.857023	3.46718	0.908147	0.115287	0.689234	0.602784	0.188974		0.0336595	0.261318	0.673376	0.545001	0.182854	-0.312613	0.742563	0.717689	0.113237	0.0545238	0.616662	0.541257	-0.177155	-0.358028	0.170633	-0.16048	-0.0949928	0.0223695	-0.0345442	0.213808	0.182336	-0.105499	0.407892	0.143116	0.224043
618	2	10	14	AI449266	Mm.194116	619909	Col27a1	procollagen, type XXVII, alpha 1	7.64693	0.112926	4.30232	0.566966	0.0342889	0.0581849	18.4764	7.86499	38.9621	10.7716	0.964525	0.016628	0.0586553	0.0251472	0.0427454		-0.253619	-0.235701	-0.364826	-0.319489	-0.25353	-0.35612	-0.364281	-0.276181	-0.742036	-0.389314	-0.118605	-0.0641471	1.04609	0.999541	1.27753	1.36532	0.79	0.649564	0.47436	0.564986	0.731355	0.664268	0.573622	0.682683	0.782536
2980	9	16	5	AI414925	Mm.275149	354643	6430526J12Rik	RIKEN cDNA 6430526J12 gene	7.61927	0.112926	0.978325	0.134038	0.0587046	9.84234	4.58007	2.22256	0.245366	0.0892085	0.0512186	0.103347	0.312028	0.858746	0.939652		0.791769	0.538141	0.958326	0.667923	0.44069	0.184646	0.664757	0.292278	0.822251	0.992769	0.911883	0.84921	1.30025	0.76778	0.793808	0.688773	0.324099	0.300246	0.541641	0.523434	0.591374	0.604553	0.305681	0.708787	1.28693
2898	9	10	1	NM_009245	Mm.259233	482590	Serpina1a	serine (or cysteine) proteinase inhibitor, clade A, member 1a	7.58995	0.112926	1.02193	0.0688244	0.0385062	0.807733	0.240757	1.79181	5.86343	4.02981	0.611564	0.836574	0.374363	0.104516	0.159354		0.59725	0.580787	0.905563	0.883321	0.488088	0.921509	0.573512	0.962817	0.429888	0.443073	0.461564	0.868768	0.651162	0.505072	0.462991	0.490133	0.222476	0.514845	0.630045	0.849968	0.313364	0.288474	0.666173	0.60889	0.121888
462	2	6	6	AI425968	Mm.28833	425532	Cic	capicua homolog (Drosophila)	7.58361	0.112926	0.43317	0.0567938	0.0307682	4.63016	3.61586	0.589861	2.62898	0.452226	0.151072	0.142343	0.695895	0.27271	0.743915		-0.287086	-0.0981303	-0.411617	-0.0660404	-0.0960228	-0.320468	-0.0806784	-0.0243201	-0.722076	-0.625884	-0.22792	-0.303758	-0.577715	-0.577404	-0.669645	-0.415061	-0.437172	-0.513159	-0.365322	-0.379497	-0.522656	-0.566804	-0.297438	-0.337594	-0.0757676
3027	9	6	8	AI428160	Mm.328072	515107	Pvrl3	poliovirus receptor-related 3	7.57622	0.112926	0.42283	0.057068	0.0666044	0.111763	3.28053	1.42053	1.04367	0.0187565	0.935243	0.163072	0.448534	0.546818	0.985812		-2.54177	-2.34238	-2.85635	-2.51312	-2.62301	-2.64954	-2.25501	-2.43866	-2.46242	-2.84517	-2.54406	-2.36618	-3.28098	-3.10604	-3.08093	-3.39364	-2.87579	-3.12862	-3.14962	-2.75527	-3.04284	-3.06679	-2.64572	-2.85415	-2.30552
896	3	3	10	AI428816	Mm.121361	571457	Per3	period homolog 3 (Drosophila)	7.56298	0.112926	0.875712	0.116922	0.0419404	1.85769	6.16909	4.51879	1.56952	0.431427	0.39101	0.0649931	0.135576	0.425952	0.753903		0.319802	0.682875	0.740739	0.540514	0.534763	0.602195	0.353174	0.443029	0.757327	0.744353	0.520887	0.698713	0.960722	0.795246	1.37726	1.46289	1.25759	1.12322	0.993883	1.11487	0.763494	0.740233	0.59641	0.696478	1.10372
2045	6	12	13	NM_053202	Mm.234965	617507	Foxp1	forkhead box P1	7.5581	0.112926	0.609185	0.0770035	0.0337041	3.33321	1.77234	2.41452	0.550975	9.59447	0.219655	0.321294	0.286067	0.713487	0.0499235		0.0283451	0.166329	-0.260964	0.289471	0.395883	0.386712	0.230848	0.255119	-0.163801	-0.189606	0.0474999	0.209285	-0.704423	-0.765306	-0.530617	-0.346677	-0.516516	-0.306842	0.153698	-0.547715	-0.695913	-0.846114	-0.18441	-0.191874	-0.415621
3920	11	6	17	AI465383	Mm.856	651602	Tm4sf1	transmembrane 4 superfamily member 1	7.53978	0.112926	0.847215	0.114834	0.0330396	0.967996	4.29049	4.08249	3.12307	4.57121	0.567298	0.114108	0.153791	0.223999	0.137022		-0.166558	0.304515	0.227248	0.00881072	0.0573514	0.0193209	-0.0906372	0.198306	-0.145633	0.0354097	-0.135844	0.0211914	-0.148834	0.0756915	0.158714	0.202582	-0.210909	-0.068581	0.0781681	-0.203331	-0.182969	-0.312539	-0.0670773	-0.452991	-0.100383
248	1	1	14	AI450816	Mm.59812	618136	1200009B18Rik	RIKEN cDNA 1200009B18 gene	7.50987	0.112926	0.238729	0.0304183	0.0224751	0.688813	6.09747	0.227109	1.52541	3.45137	0.649386	0.0659909	0.866538	0.434999	0.190401		0.20739	0.190452	0.188208	0.421437	0.507573	0.196778	0.180421	0.430331	0.224467	0.223069	0.284839	0.25055	0.108623	0.156116	0.384987	0.378761	0.00913997	0.153048	0.130665	0.168405	0.171302	0.348738	0.388105	0.319634	-0.223026
2942	9	16	3	AI325521	Mm.28100	580674	Ehhadh	enoyl-Coenzyme A, hydratase/3-hydroxyacyl Coenzyme A dehydrogenase	7.50769	0.112926	0.668392	0.0998361	0.056297	3.61512	0.144378	3.29549	0.316064	1.77583	0.200105	0.898144	0.20112	0.820254	0.360955		-0.0827645	0.172407	-0.460007	-0.0388793	-0.0558922	-0.162433	0.307511	-0.406871	-0.313293	-0.545183	-0.517065	-0.59496	-0.239818	-0.247491	-0.715031	-0.659336	-0.401936	-0.607069	-0.297086	-0.349892	-0.234322	-0.519087	-0.421305	-0.474188	0.323502
5639	16	15	12	AI449026	Mm.17629	615876	Card10	caspase recruitment domain family, member 10	7.50166	0.112926	0.496313	0.0653989	0.0676999	1.26391	1.25596	0.00919851	2.93932	0.073722	0.497316	0.424598	0.995169	0.239939	0.949654		-0.520916	0.0263948	0.0585088	0.0384119	-0.470162	0.27767	0.285583	0.346192	-0.0438172	-0.0604428	-0.339538	-0.582897	-0.755743	-1.09072	-0.205117	0.0114645	-0.842138	-0.950744	-0.604325	-0.258559	-0.804117	-0.339872	-0.194051	-0.321843	-0.597609
2899	9	11	1	AI323466	Mm.3304	482989	Nsg2	neuron_specific_gene_family_member_2_(Nsg2)	7.46556	0.112937	0.994625	0.132258	0.0539468	0.704651	1.5137	2.28909	3.85405	3.50704	0.642331	0.37004	0.303287	0.17661	0.185723		1.09736	1.19698	1.21149	1.049	1.04686	1.06778	1.27247	1.47902	1.44285	1.06987	1.51885	1.12953	1.50347	1.45111	1.7583	1.33383	1.58783	1.12468	1.02563	1.29123	1.52592	1.74873	1.19529	1.24954	1.85239
2030	6	16	12	AI448999	Mm.31852	615640	T2bp	Traf2 binding protein	7.44625	0.112937	1.20685	0.161304	0.0948882	0.412707	1.1719	7.32462	1.36556	3.2986	0.771905	0.446051	0.0658987	0.469618	0.199059		0.211981	-0.716866	0.0125463	-0.227159	0.220212	0.044851	-0.279181	0.0511183	-0.0384755	0.150501	-0.430436	-0.274833	0.343937	0.431934	-0.0292318	0.215398	0.366823	0.237043	-0.222397	-0.163912	0.0264742	1.11461	-0.118749	0.628344	0.534348
1458	5	14	1	AI323869	Mm.945	635150	Ptpre	protein tyrosine phosphatase, receptor type, E	7.41842	0.112937	0.292638	0.0397876	0.0823302	0.567472	0.00671482	0.538763	0.262013	1.01454	0.700538	0.995003	0.715002	0.847756	0.535893		-0.22793	0.246913	-0.344846	0.0448684	0.103639	-0.0947673	0.0687621	0.406634	0.27634	-0.577121	-0.241321	0.172676	-0.335163	-0.277481	-0.449766	-0.414275	-0.229431	-0.608	-0.313922	-0.334576	-0.809012	-0.359616	-0.371285	0.0751394	-0.0262484
3392	10	10	8	AI426478	Mm.212039	519574	Pld1	phospholipase D1	7.39115	0.112937	0.373665	0.0505018	0.206767	1.81441	0.358735	0.0678102	0.432869	0.425213	0.39937	0.76615	0.955015	0.764865	0.756185		0.346482	0.420076	0.145769	-0.295829	0.528946	0.662761	0.110992	-0.354616	-0.0414101	0.328004	-0.245762	-0.197706	0.00931254	0.162671	0.0399968	-0.341395	-0.451911	0.116089	-0.171744	-0.132352	-0.344368	0.075005	0.205072	-0.0693657	0.0865904
2376	7	1	12	AI447349	Mm.334918	596722	Irf2bp2	interferon regulatory factor 2 binding protein 2	7.3878	0.112937	1.44989	0.197914	0.0244424	41.1498	3.79236	2.69428	5.56788	0.957284	0.0258996	0.133961	0.254952	0.113433	0.553133		0.766707	0.794286	0.77098	0.621243	1.41239	1.5117	1.28458	1.38826	0.438269	0.464507	0.795459	0.716547	0.274544	0.0539975	0.197221	-0.117266	0.132624	0.186193	0.333842	0.0868481	0.377845	0.379975	0.294556	0.254174	0.576098
1500	5	18	3	AI415108	Mm.29689	331449	BC026588	cDNA sequence BC026588	7.35468	0.112937	0.322862	0.0452084	0.0451317	1.67451	1.11986	1.43494	0.529699	0.790079	0.422892	0.461421	0.445524	0.721314	0.609111		0.138563	0.457706	0.527079	0.27657	0.538858	0.357283	0.478693	0.56966	0.402284	0.385814	0.291732	0.271444	-0.0295949	-0.190988	0.112072	0.448034	-0.00414547	-0.0906969	-0.944384	0.0257395	-0.062628	-0.0417404	0.0273212	0.00832944	0.0670248
174	1	3	10	AI428815	Mm.30176	571460	Kcnj16	potassium_inwardly-rectifying_channel_subfamily_J_member_16_(Kcnj16)	7.35095	0.112937	0.820649	0.122296	0.087256	0.0560899	4.94859	4.56232	1.17579	1.4864	0.965894	0.0919794	0.133638	0.513281	0.416952		-0.700022	-1.43844	-1.46423	-0.955088	-1.52652	-1.30722	-1.04787	-1.03351	-1.57716	-1.97029	-0.576254	-0.60495	-1.01532	-1.04002	-0.598	-0.880837	-1.15258	-1.62321	-1.22291	-1.29132	-1.32466	-1.26292	-1.05944	-0.677835	-0.583713
983	3	14	14	AI449120	Mm.240044	619135	Ube2i	ubiquitin-conjugating enzyme E2I	7.19972	0.118747	0.813504	0.114096	0.0431819	1.36907	5.05476	5.65078	1.84964	0.864516	0.474646	0.088993	0.0970214	0.38147	0.582762		0.112498	0.449897	0.348879	0.0297	0.314537	0.501372	0.546524	0.563433	0.240889	0.633844	0.426035	0.0414211	0.0746195	0.227205	0.593759	0.744418	0.317551	0.0969785	0.60055	0.341671	0.145578	-0.0828646	-0.0194371	0.113183	-0.64473
4918	14	16	12	AK012525	Mm.104368	615912	Rpl32	ribosomal protein L32	7.17774	0.118747	0.880263	0.174009	0.048009	0.424862	7.11614	5.98777	0.0278834	15.2636	0.766322	0.0509641	0.0880139	0.97959	0.0313729		-0.774582	0.10213	-0.174552	-0.529513	-0.0247471	-0.355315	-0.0726248	-0.371632	0.071792	0.240971	-0.428624	-0.360115	0.0305968	0.00203974	-0.284187	-0.265505	-0.158833	0.00458745	-0.196359	-0.0738919	-0.875217	-0.628638	-0.391477	-0.497061	0.329683
2177	7	11	1	AI323822	Mm.2108	634650	Ttr	transthyretin	7.16379	0.118747	1.05644	0.164066	0.0647953	0.0687056	6.49591	4.59672	1.1777	2.14137	0.958208	0.0595346	0.13271	0.513049	0.308056		2.11392	2.55008	2.87002	2.53437	2.38527	2.21318	2.6435	3.02036	2.48301	2.45788	2.56672	2.53856	2.03658	2.02122	2.66166	2.61593	2.21069	1.89363	2.22277	2.26725	1.65367	1.75667	1.94383	2.19702	2.81915
4400	13	11	4	AI414386	Mm.305108	334624	0610039N19Rik	RIKEN cDNA 0610039N19 gene	7.15589	0.118747	0.968713	0.141685	0.0302127	1.43956	9.10015	0.275433	9.35362	39.8389	0.461115	0.0340191	0.835781	0.0508061	0.026961		1.28791	1.50855	1.22454	1.59919	1.4505	1.01621	1.42987	1.22643	1.28096	1.33927	1.70826	1.71015	1.35763	1.12495	1.45365	1.58751	0.869243	0.828038	1.25227	0.686898	0.666282	0.694089	1.1721	1.05997	1.63227
5598	16	12	10	BC002014	Mm.313263	579582	Rps7	ribosomal protein S7	7.14055	0.118747	0.509948	0.0834087	0.0183863	1.97121	17.2113	0.371692	1.14865	37.8676	0.372187	0.016628	0.787001	0.519247	0.026961		-1.18889	-1.17573	-0.887963	-0.770228	-0.699012	-0.664712	-0.881501	-0.71986	-0.606073	-0.755865	-1.10017	-0.902331	-1.00039	-0.874376	-0.767194	-0.836921	-0.608407	-0.61251	-0.488506	-0.549111	-1.09923	-0.874296	-0.675298	-0.76711	-0.293075
479	2	4	7	NM_026111	Mm.234876	446015	1810019P04Rik	RIKEN cDNA 1810019P04 gene	7.12187	0.118806	0.143439	0.0195218	0.0208107	1.64597	0.0742032	0.586003	0.149944	2.40588	0.427616	0.944908	0.696195	0.909266	0.276065		-0.0394039	0.0953224	0.256616	0.165841	0.0486389	0.107801	0.246284	0.55734	0.191852	-0.00379367	0.0862363	0.0559727	0.169687	0.315394	0.3757	0.269589	0.198666	0.11956	0.478092	0.427728	0.262731	0.252309	0.176905	0.5508	0.185127
620	2	12	14	NM_145496	Mm.270544	620061	BC021917	cDNA sequence BC021917	7.07211	0.120144	1.93684	0.26098	0.349401	1.08978	0.478824	0.872672	0.615809	0.920087	0.539532	0.701189	0.59933	0.688611	0.562675		1.25662	-0.346423	-0.381456	-0.729128	-0.572635	-0.517388	-1.10487	-1.45657	-1.48279	-1.91171	0.231616	0.0444162	1.19519	0.978079	-0.621039	-0.700494	0.423447	0.66063	-0.195771	0.938304	1.70266	0.811543	-0.0419279	-0.181531	0.789789
2134	6	6	18	AI426367	Mm.262056	524671-G	AW050020	expressed sequence AW050020	7.05218	0.120144	0.414208	0.071571	0.0171904	0.113515	2.25529	1.50499	1.74175	24.1388	0.934774	0.252729	0.42759	0.395694	0.026961		0.266424	-0.0567835	0.0392639	0.335621	0.164718	0.183861	0.191852	-0.060175	0.080189	-0.105515	0.309291	0.176593	0.165009	0.0978589	0.211057	0.14256	0.0844162	0.107138	0.161923	0.0272856	0.0508014	0.00341567	-0.0782186	0.0932345	0.0194364
3219	9	8	18	AI661056	Mm.24547	719675	Aadac	arylacetamide deacetylase (esterase)	7.0348	0.120144	0.622451	0.0855974	0.0402031	0.848674	4.84198	2.32843	1.74912	3.60739	0.600109	0.0948123	0.297991	0.394619	0.178754		1.45186	1.87676	1.50408	1.30511	1.58735	1.46406	1.53144	1.65051	2.22569	1.75928	1.32742	1.62373	1.36403	1.26272	1.52868	1.30384	1.65191	1.52513	1.42742	1.37793	1.22665	1.32679	1.3081	1.04926	1.44561
5383	15	6	18	NM_013642	Mm.239041	Ptpn16	Dusp1	dual specificity phosphatase 1	6.99447	0.120144	1.07085	0.153474	0.0547344	1.06261	2.81298	1.57184	28.3046	0.895455	0.543293	0.195459	0.414812	0.0251472	0.570847		0.104335	0.440016	0.316704	-0.00080193	0.266796	0.306671	0.190285	0.569624	0.0578325	0.344973	0.0128044	0.186539	0.460355	0.308714	0.695197	0.750582	0.720531	0.732595	0.682477	0.57203	0.629178	0.94235	0.824175	0.788049	0.529454
1644	5	10	11	AL645533		596167	AL645533	Mouse_DNA_sequence_from_clone_RP23-123C5_on_chromosome_13	6.99342	0.120144	0.455566	0.0694387	0.0205151	4.8596	0.4202	9.63392	1.37539	0.582241	0.142962	0.732302	0.0428664	0.467008	0.688432		0.333673	0.325341	0.331449	0.227986	0.555653	0.537219	0.586956	0.425341	0.559763	0.115918	0.246588	0.107517	0.423582	0.449153	0.359794	0.386134	0.371966	0.400115	0.484756	0.48684	0.618364	0.43624	0.180576	0.109153	0.595045
5099	15	7	3	AI326454	Mm.261050	534168	0610039D01Rik	RIKEN cDNA 0610039D01 gene	6.95202	0.120144	0.317439	0.0479845	0.05025	0.106391	0.73633	3.34306	3.44594	0.290361	0.937189	0.585646	0.198098	0.201403	0.824801		-0.104097	0.907465	0.692588	0.37748	0.690105	0.196756	0.518195	0.605767	0.342048	0.752066	0.326764	0.177942	0.378553	0.32415	0.642895	0.783011	0.379207	0.583927	0.6221	0.448416	-0.022625	0.54143	0.588957	0.411817	0.55165
3879	11	3	15	AI451288	Mm.270291	635854	AI451288	Transcribed sequence with weak similarity to protein ref:NP_057620.1 (H.sapiens) HSPC059 protein [Homo sapiens]	6.93353	0.120144	0.197193	0.0301721	0.0221271	0.356128	3.03276	0.464712	3.27282	0.599924	0.797441	0.180134	0.74126	0.211494	0.681222		-0.870402	-0.631027	-0.825492	-0.902757	-0.734882	-0.686411	-0.754503	-0.82899	-0.506708	-0.8487	-0.78035	-0.768219	-0.682492	-0.680461	-0.452987	-0.726101	-0.785886	-0.573658	-0.735363	-0.595027	-0.70898	-0.776114	-0.921677	-1.08274	-0.837707
1479	5	16	2	AI325917	Mm.239041	582081	Dusp1	dual specificity phosphatase 1	6.92643	0.120144	1.59341	0.221911	0.0280158	0.106428	28.2759	3.5446	18.1796	1.93745	0.937189	0.016628	0.183024	0.0257346	0.335357		0.0280925	0.479722	0.473835	0.587338	0.397975	0.319784	0.174781	0.80978	0.303666	0.390088	0.41231	0.340088	0.306148	0.241457	0.835086	0.810247	0.710659	0.793481	0.786294	0.863855	1.04996	1.07572	1.27817	1.40954	0.510021
1178	4	19	5	AI414246	Mm.286394	373664	Pcbp4	poly(rC) binding protein 4	6.90431	0.120144	1.37127	0.197675	0.0461556	18.4924	3.23951	1.82457	1.76813	2.74003	0.0272522	0.16511	0.368763	0.392227	0.241306		-0.241229	0.315619	0.0130633	-0.112641	0.630612	0.362083	0.556823	0.605712	-0.181992	-0.247079	-0.297402	-0.0477925	-0.691129	-0.872545	-0.494547	-0.300364	-0.549213	-0.496445	-0.484574	-0.470483	-1.04665	-0.736664	-0.562517	-0.645452	-0.459509
1225	4	9	8	AI426448	Mm.28683	519148	Tfrc	transferrin receptor	6.90189	0.120144	5.93372	0.882353	0.0151751	91.6816	58.8497	241.019	26.3477	82.9632	0.0258996	0.016628	NA	0.0251472	0.026961		-0.477952	-0.719843	-0.725049	-0.653384	-1.39205	-1.29648	-1.51676	-1.3076	0.0450061	-0.212444	-0.123286	0.136525	1.32166	1.47383	1.25088	1.05386	0.919836	0.84448	0.783382	0.820018	0.728522	0.755716	0.606882	0.658029	0.515324
1303	4	11	12	AI449764	Mm.3094	602659	1200011O22Rik	RIKEN cDNA 1200011O22 gene	6.85413	0.120144	1.16233	0.166764	0.060115	3.0349	5.27682	9.25712	3.80581	0.00423972	0.243968	0.0830676	0.0457104	0.179241	0.997132		-1.72891	-0.824198	-1.8694	-1.4758	-2.1327	-1.62311	-2.13236	-2.1687	-1.57906	-1.83824	-2.02473	-1.60837	-1.48273	-1.78769	-1.73324	-1.87727	-1.28072	-1.11257	-1.42139	-1.63738	-1.39955	-1.60756	-1.35259	-1.49692	-1.43381
2183	7	17	1	AI324057	Mm.182043	635726	Itih2	inter-alpha trypsin inhibitor, heavy chain 2	6.84849	0.120144	0.637547	0.166322	0.0349597	7.70527	9.48422	1.6455	0.999581	1.74683	0.0719476	0.0317494	0.400745	0.559368	0.365907		2.0415	2.40384	2.35635	2.23525	2.58667	2.49483	2.94036	3.01723	2.52626	2.38755	2.45368	2.68991	2.03346	2.06821	2.46892	2.18298	2.01779	2.11458	2.43752	2.3186	1.8192	1.70323	2.06006	1.98249	2.8336
94	1	18	5	AI415723	Mm.29827	354417	AL033314	expressed sequence AL033314	6.83497	0.120144	1.19617	0.173366	0.0444454	3.1461	3.12584	19.9925	0.960671	2.06699	0.233538	0.17268	0.021283	0.57038	0.317885		1.16535	1.0869	0.860401	1.57106	0.762358	0.801343	0.837202	0.398539	0.541496	0.98546	1.13824	1.00521	1.84101	1.84675	1.75277	1.8813	1.73732	1.60746	1.73726	1.26796	1.63582	1.39912	1.53907	1.67558	1.47353
4739	14	8	3	AI893625	Mm.234266	535688	Sdc2	syndecan 2	6.83322	0.120144	0.395745	0.0642429	0.0246122	7.24749	1.10609	1.69803	1.64119	0.296641	0.0795176	0.464341	0.390349	0.412655	0.821953		1.05401	0.596602	1.02756	1.20315	0.700848	0.431296	0.992923	0.708956	1.08892	1.05533	1.32907	1.19065	1.31531	1.08718	1.47299	1.31908	1.38991	1.55919	1.17702	1.34102	1.18808	0.927756	1.42694	1.12013	1.5282
2234	7	11	4	AI414359	Mm.250197	334301	B930050E02Rik	RIKEN_cDNA_B930050E02_gene_(B930050E02Rik)	6.83065	0.120144	0.28644	0.0411352	0.0353167	3.63811	1.47552	0.481992	9.8731	0.15475	0.198353	0.379017	0.735136	0.0460566	0.901074		-0.568123	-0.560738	-0.348582	-0.360382	-0.55511	-0.778447	-0.622859	-0.390074	-1.09371	-0.805724	-0.76994	-0.334393	-0.797397	-0.92984	-0.6413	-0.278744	-0.53657	-0.611119	-0.516263	-0.385979	-0.781971	-0.603225	-0.630099	-0.739188	-0.450341
643	2	16	15	AI450282	Mm.4913	637845	Fst	follistatin	6.79866	0.12098	1.16204	0.170428	0.0424898	20.5544	4.06316	3.71415	0.13752	2.09049	0.0258996	0.123183	0.173463	0.916614	0.315142		-0.660137	-0.297954	-0.355973	-0.683934	0.109135	0.0663141	-0.0257892	-0.0178618	-0.81172	-0.709467	-0.455287	-0.646997	-0.638101	-0.516702	-0.665064	-0.710669	-0.577769	-0.338112	-0.373981	-0.191099	-0.207403	-0.564219	-0.342117	-0.456642	0.718169
5206	15	19	8	AI428470		555267	AI428470		6.78057	0.12098	0.137012	0.0200909	0.0435112	0.352859	0.160088	0.0169523	0.99639	0.637713	0.798519	0.888627	0.990694	0.559692	0.66713		-0.00990938	-0.00402083	0.299392	0.19136	-0.213305	-0.0674498	-0.173009	0.443422	-0.336765	0.0213731	0.406368	-0.0582317	-0.168406	-0.057492	-0.0487736	0.0652507	-0.488526	-0.0921013	-0.0269155	0.279612	0.100083	-0.457283	0.0589671	0.313571	0.0323304
1690	5	18	13	AI449376	Mm.9392	620641	Golga3	golgi autoantigen, golgin subfamily a, 3	6.76981	0.12098	0.487122	0.0710892	0.0248285	3.79226	4.9213	6.80311	0.330165	1.15944	0.188217	0.0925364	0.0726192	0.81364	0.493695		0.198494	-0.0976878	-0.0860655	0.163712	-0.21364	-0.0170661	-0.275257	-0.386293	0.00262651	0.101794	-0.177203	0.133264	0.382337	0.260697	0.346659	0.320503	0.246653	0.233501	0.4971	0.167307	0.0719314	0.0100639	-0.0343251	0.231324	-0.111552
3662	11	14	3	AI325509	Mm.245355	580204	3110023E09Rik	RIKEN cDNA 3110023E09 gene	6.75642	0.12098	1.87247	0.275208	0.0897119	7.63933	4.6107	0.715755	5.37007	0.570199	0.0730195	0.102276	0.651098	0.117931	0.693309		0.0936769	0.838591	0.250141	0.819598	-0.289404	-0.186846	-0.206328	-0.244326	0.580765	0.862283	0.987344	0.135385	1.07961	0.887301	1.39981	1.23383	0.644051	0.731971	0.990681	0.566508	0.479669	0.816812	0.998438	1.21118	-0.567268
1819	6	14	1	AI324948	Mm.35215	333540	Slpi	secretory leukocyte protease inhibitor	6.69013	0.123559	0.494078	0.0746857	0.0808713	0.211522	0.0173152	0.652425	1.05769	3.72926	0.875944	0.986711	0.67091	0.542747	0.173806		0.00204906	0.259591	0.0424206	0.370767	0.25002	-0.177307	-0.0479157	0.2545	0.368565	-0.0819557	-0.103563	0.31354	0.323643	0.539744	0.436538	-0.0593272	0.0652855	-0.0411523	0.655481	0.662045	0.215099	0.0558496	0.572954	0.466392	0.994296
3188	9	15	16	NM_145513	Mm.21520	644099	1810011K17Rik	RIKEN cDNA 1810011K17 gene	6.67483	0.123559	0.155169	0.025153	0.0135587	11.8949	0.919611	2.32031	0.18009	0.0591488	0.0397942	0.521521	0.298785	0.889626	0.958148		0.0678892	0.181688	0.0723274	0.170672	0.296378	0.121976	0.213167	0.16985	-0.0081139	0.0178358	-0.154266	-0.0231589	-0.0930039	-0.190329	0.181146	-0.075237	0.0218606	-0.000223232	0.188904	-0.171551	-0.0517026	-0.116319	-0.253745	-0.156013	0.0209404
5275	15	12	12	AI448764	Mm.133257	608718	1200013P24Rik	RIKEN cDNA 1200013P24 gene	6.67091	0.123559	1.06834	0.161798	0.029765	27.5019	2.13133	0.632576	2.881	0.334408	0.0258996	0.268703	0.678986	0.245649	0.802168		0.442178	0.574209	0.28434	0.413818	-0.0436894	-0.321859	-0.302922	-0.441115	0.15758	0.553716	0.360967	0.437774	0.853881	0.916605	0.824996	0.802719	0.715996	0.611592	0.782343	-0.000311142	0.77535	0.612473	0.675851	0.765827	0.889129
4826	14	19	7	AI426549	Mm.200818	525182	2410004P19Rik	RIKEN cDNA 2410004P19 gene	6.63926	0.124701	0.342171	0.0535581	0.08099	0.999015	4.27239	0.417728	0.777623	0.349919	0.558402	0.114346	0.764152	0.629332	0.793342		-0.752202	-0.311075	-0.115977	-0.127501	-0.413557	-0.242633	0.0140597	-0.0759803	-0.296895	-0.303055	-0.421656	-0.328199	-0.241421	-0.534434	-0.183078	-0.300813	-0.435163	-0.257317	0.225066	-0.0139007	-0.686505	-0.516317	-0.258152	-0.196911	-0.448624
743	3	2	2	AI385719	Mm.247046	422048	Hist1h1d	histone 1, H1d	6.6024	0.125334	0.397249	0.0592405	0.0801792	0.726757	0.253113	0.58025	1.69071	0.785841	0.634893	0.829105	0.698635	0.40327	0.610308		0.298937	0.217394	0.558911	0.0486369	0.130792	-0.175311	-0.034618	0.38605	0.587913	0.119424	-0.0516968	0.192946	0.529102	0.478071	-0.0210807	0.132881	0.458722	0.220927	0.117366	0.269264	0.0775163	-0.216119	0.12319	0.618077	0.0344929
3128	9	12	13	AI449744	Mm.130696	602515	4930589M24Rik	RIKEN cDNA 4930589M24 gene	6.59911	0.125334	0.170148	0.0286921	0.0223067	0.649432	4.40757	1.85973	0.348853	0.871842	0.664529	0.109547	0.36262	0.802847	0.579845		-0.774609	-0.175602	-0.743938	-0.831256	-0.571197	-0.576616	-0.866386	-0.888444	-0.475528	-0.515329	-0.842163	-0.55749	-0.582387	-0.559908	-0.454235	-0.69532	-0.56707	-0.789294	-0.506947	-0.652623	-0.900745	-0.710048	-0.870777	-0.750467	-0.583376
3320	10	14	4	AI414444	Mm.25997	329617	Eef2k	eukaryotic elongation factor-2 kinase	6.54686	0.127397	0.528124	0.080048	0.0240494	5.98357	0.0737957	0.551149	6.36625	1.23345	0.107777	0.944908	0.71053	0.0912857	0.474849		0.433969	0.477124	1.10069	0.805753	0.819904	0.949582	1.02278	1.21657	0.634945	0.750228	0.93643	1.06118	0.567001	0.488579	0.838862	1.1243	0.747231	0.702425	0.806577	0.836251	0.945335	0.456002	0.946601	0.802403	0.0346475
109	1	14	6	AI429689	Mm.29677	420523	Myh9	myosin heavy chain IX	6.53574	0.127397	1.20351	0.205972	0.0273677	10.3329	6.0061	13.8242	0.368749	8.60508	0.0479004	0.0673628	0.0264218	0.790207	0.0569481		0.879815	1.11849	0.659799	0.69674	1.34819	1.33185	0.956863	1.37521	0.94904	0.862137	0.959602	0.803169	1.29895	1.16066	1.0245	1.03153	1.03716	0.781144	0.868834	0.435751	0.870942	0.923658	0.895217	0.887494	1.72049
5589	16	3	10	AI449518	Mm.275127	577257	Def8	differentially expressed in FDCP 8	6.50701	0.127397	1.16941	0.180812	0.049155	8.9161	8.13275	1.42704	1.58372	2.53261	0.0586024	0.0412404	0.447003	0.423212	0.262146		-0.104388	-0.0183192	-0.38953	0.016354	-0.754166	-0.570425	-0.532195	-0.936478	-0.518656	-0.156558	-0.278356	-0.0533334	0.933331	0.756418	0.543218	0.702407	0.158264	0.123313	0.511262	0.159796	0.405833	0.446983	0.145767	0.502826	-0.323963
3893	11	17	15	NM_172557	Mm.33851	636720	Rufy1	RUN and FYVE domain containing 1	6.49455	0.127397	0.242374	0.0361345	0.0128822	1.07897	2.59113	7.00021	2.88649	0.343951	0.54111	0.216568	0.070901	0.245494	0.796236		0.497979	0.304604	0.261678	0.345772	0.544796	0.365089	0.431344	0.499677	0.360574	0.259681	0.2679	0.547498	0.0346264	-0.0238812	0.152666	0.178309	0.0878703	0.167809	0.129531	-0.00157188	0.582749	0.24983	0.122602	0.149833	0.0249058
3998	12	8	2	AI326801	Mm.300064	475947	Ap3m1	adaptor-related protein complex 3, mu 1 subunit	6.46926	0.127397	2.71874	0.41206	0.0241131	72.7854	2.73748	36.7148	0.589873	4.72823	0.0258996	0.202742	0.021283	0.69716	0.130921		0.953228	0.518391	0.597018	0.63758	-0.203269	0.0823486	-0.0973894	-0.206922	1.12582	1.27545	1.2138	0.960708	1.70612	2.0244	1.62477	1.70472	1.91104	1.91042	1.66662	1.70636	1.47678	1.65367	1.43461	1.71907	0.912268
5452	16	18	2	AI324849	Mm.28700	463951	Acox2	acyl-Coenzyme A oxidase 2, branched chain	6.46225	0.127397	1.8072	0.270984	0.0414317	4.52741	5.00368	21.987	0.159102	27.1481	0.155237	0.0906792	0.021283	0.902742	0.026961		1.84221	2.3219	2.41528	2.37477	2.35289	2.66938	2.58627	2.38106	2.28741	2.03373	1.9432	1.88766	1.20336	1.22241	1.86867	1.96544	2.0048	1.93453	2.07334	1.78272	1.19107	0.713891	1.82817	1.68821	1.74928
2194	7	9	2	AI327341	Mm.196592	575216	Sara2	SAR1a gene homolog 2 (S. cerevisiae)	6.4618	0.127397	0.740791	0.180187	0.0273161	1.0473	7.34169	13.2262	0.657938	1.1424	0.545642	0.0485046	0.0281509	0.671897	0.49823		1.06688	1.1567	1.10715	0.88408	1.10999	0.924035	1.27864	1.6766	1.3251	0.993248	1.37428	1.44421	1.47071	1.79802	1.79548	1.62721	1.66401	1.66169	1.65927	1.76428	1.30869	1.15154	1.51138	1.14803	1.85164
4200	12	1	13	AI449992		604292	AI449992		6.43923	0.127979	0.742184	0.0972894	0.0472351	0.728348	6.36434	3.36404	0.963482	3.67681	0.634605	0.0614859	0.196914	0.569724	0.175916		0.662804	0.0476449	-0.0668391	0.158126	0.118014	0.118122	0.0136057	-0.414586	0.0917113	-0.149316	0.113285	0.345394	0.0953732	0.0619261	-0.186802	-0.395771	-0.0196856	0.336536	-0.00274644	0.196111	0.367769	0.398657	0.0684293	-0.0332452	0.146928
4138	12	15	9	AI428377	Mm.220253	553375	2310002B06Rik	RIKEN cDNA 2310002B06 gene	6.38001	0.129795	0.417794	0.0600504	0.0312399	0.661672	4.35971	7.19942	0.109092	1.07857	0.66087	0.111288	0.0681853	0.934878	0.518468		-0.923883	-0.729624	-0.804665	-0.788569	-1.22109	-0.281068	-1.15411	-0.916421	-0.625615	-0.476199	-0.800572	-0.828382	-0.203445	-0.0361286	-0.26004	-0.361854	-0.202878	-0.369589	-0.38969	-0.2076	-0.508881	-0.628842	-0.282145	-0.552054	-0.56894
5518	16	8	6	AI431085	Mm.28520	480527	Ski	Sloan-Kettering viral oncogene homolog	6.37974	0.129795	0.748723	0.120492	0.0428432	4.39469	13.6291	6.00249	1.56867	0.228161	0.16181	0.0188727	0.0880139	0.425952	0.859993		0.642629	0.0632545	-0.000666991	0.349234	-0.19878	-0.166575	-0.111871	-0.216175	-0.0232093	0.182795	0.520908	0.214213	0.568708	0.518805	0.323583	0.646347	0.102717	0.121567	0.169675	0.031036	0.468735	0.405266	0.271893	0.161438	0.011129
1722	5	12	15	AI451367	Mm.24108	641232	Mrps21	mitochondrial ribosomal protein S21	6.36741	0.129795	0.486652	0.0857232	0.0202796	0.0415123	4.96437	19.8612	4.25212	2.15419	0.973093	0.0916218	0.021283	0.157893	0.306776		-0.128116	0.381037	0.180929	-0.0341529	0.244149	0.426047	-0.0849261	-0.0459589	0.451322	0.334079	-0.12753	-0.0227273	0.594578	0.536174	0.259174	0.397526	0.237041	0.276827	0.253506	0.114165	0.0964085	0.328094	0.269631	0.158828	0.433882
317	1	13	17	AI451717	Mm.30732	681270	AI451717	ESTs	6.35723	0.129795	1.02959	0.164175	0.0503247	10.2687	14.868	1.36597	6.7001	1.4233	0.0479004	0.0177029	0.461743	0.0850364	0.432047		0.743217	0.516466	0.707899	0.751831	1.12119	0.960525	0.978067	0.90386	0.746241	0.843417	0.655508	0.777758	0.936635	0.823444	1.05393	0.967861	1.13362	1.26302	1.15349	1.28332	1.02278	1.0122	1.12512	1.05317	1.09173
3764	11	2	9	AI427024	Mm.196220	538553	Eif2s1	eukaryotic translation initiation factor 2, subunit 1 alpha	6.34304	0.129871	0.393821	0.0665736	0.0306386	0.642195	0.16546	1.29859	5.05861	3.95569	0.66736	0.885207	0.477409	0.127021	0.162727		-1.26416	-1.11952	-1.17643	-1.16365	-0.939746	-0.916672	-1.16736	-1.26397	-0.82633	-1.07044	-1.2418	-1.25442	-0.542982	-0.738433	-0.524492	-1.03526	-0.825349	-0.60973	-0.768603	-0.551227	-0.7077	-1.03879	-0.514553	-0.908851	-0.735722
448	2	11	5	AI415286	Mm.23064	371390	AI415286	Transcribed sequences	6.3037	0.131027	0.231637	0.0367654	0.0562329	1.28278	1.45946	0.00463635	0.480503	3.2161	0.493199	0.382384	0.997905	0.74043	0.205194		0.574014	0.509141	0.727	0.427195	0.791831	0.620014	0.708155	0.553483	0.616109	0.7706	-0.0185624	0.408976	0.287334	0.3479	0.276002	0.537231	0.100139	0.157496	0.499962	0.0471405	0.225735	0.182552	0.382854	0.291544	0.560928
1159	4	19	4	AI413306	Mm.29184	355426	9430038I01Rik	RIKEN_cDNA_9430038I01_gene_(9430038I01Rik)	6.29791	0.131027	0.620666	0.0949383	0.0197694	1.3967	7.55924	22.0775	0.520173	5.31668	0.469474	0.046085	0.021283	0.723416	0.111399		-0.0973165	-0.0850637	0.0214354	0.209051	0.122498	0.116188	0.215692	-0.0964684	-0.0864585	-0.480996	0.058234	0.0816727	-0.55577	-0.740142	-0.37875	-0.0610576	-0.221199	-0.278414	-0.156708	-0.10129	-0.184553	-0.307541	0.246836	-0.101216	-0.502324
3737	11	13	7	AI428026	Mm.212157	513813	4930453N24Rik	RIKEN cDNA 4930453N24 gene	6.27778	0.13148	0.238722	0.0342449	0.0550397	1.13941	0.0864581	0.517898	0.330445	1.51097	0.525208	0.937738	0.720186	0.81364	0.412041		-4.29886	-4.44417	-4.37898	-4.24941	-4.21575	-4.42711	-4.5111	-5.01415	-4.28534	-4.37597	-4.29489	-4.62246	-4.16195	-4.01894	-3.86176	-4.25562	-4.2295	-3.96304	-4.17791	-4.0691	-3.9113	-4.37341	-3.91676	-4.60821	-4.08509
616	2	8	14	AI449260	Mm.273333	619865	Itgb1bp1	integrin beta 1 binding protein 1	6.22788	0.13406	0.814165	0.135261	0.049413	0.541783	6.12961	0.686682	1.62949	3.63389	0.710873	0.0655732	0.659505	0.414043	0.177606		-1.72134	-0.903642	-1.41146	-1.04147	-1.63901	-1.54769	-1.26409	-1.19767	-1.42197	-1.16578	-1.22312	-1.19848	-1.62169	-2.22537	-1.61723	-1.58067	-1.90114	-1.61778	-1.56417	-1.45976	-2.25512	-2.21984	-1.80317	-2.18665	-1.35503
2015	6	1	12	NM_020486	Mm.29236	598382	Lu	Lutheran blood group (Auberger b antigen included)	6.1624	0.137941	1.30203	0.268198	0.0939516	1.62384	0.51772	6.99188	0.941038	2.36236	0.431283	0.680834	0.0709919	0.574586	0.280822		1.01166	0.00336672	0.238284	-0.0623751	0.72904	0.412379	0.280597	-0.0114151	0.35308	-0.284538	-0.0574025	-0.213845	1.25302	1.35018	0.411005	0.151218	0.826675	1.08737	0.376224	1.13687	1.16486	0.883648	0.0582044	0.263332	0.497295
5440	16	6	2	AI894275	Mm.291750	616320	1100001I22Rik	Similar to 60S ribosomal protein L34 (LOC384425), mRNA	6.13644	0.139026	0.552969	0.102689	0.023707	2.88517	6.50013	0.783515	5.72342	8.37722	0.256847	0.0595346	0.627905	0.108573	0.0599908		-0.98166	-0.361836	-0.237047	-0.226702	-0.111392	-0.041765	-0.20677	0.00853718	-0.478696	-0.21525	-0.434589	-0.472722	-0.435718	-0.403677	-0.513365	-0.443732	-0.444039	-0.287944	-0.0945823	0.014106	-0.746569	-0.647187	-0.294235	-0.584947	0.0132681
1740	5	11	16	AI464508	Mm.27863	657246	Mrps10	mitochondrial_ribosomal_protein_S10_(Mrps10)	6.11718	0.139026	0.395043	0.0693562	0.0368429	0.144273	3.43313	1.61456	2.45195	1.43494	0.914592	0.153658	0.406003	0.293068	0.430322		0.359982	0.206237	0.520283	0.377358	0.388997	0.486238	0.30871	0.162028	0.396795	0.627379	0.235768	0.309236	0.951139	0.899409	1.15461	1.04064	0.691006	0.834409	1.13599	0.695789	0.781587	0.788699	0.629003	0.530078	0.505538
761	3	1	3	AI327173	Mm.2381	427644	Aplp1	amyloid beta (A4) precursor-like protein 1	6.11615	0.139026	0.781671	0.123151	0.0687509	0.343026	2.03268	0.513318	8.06286	1.13857	0.803702	0.281743	0.722067	0.0635818	0.499209		-0.523966	-0.156426	-0.574184	-0.280859	-0.286108	-0.403399	-0.248675	-0.0751438	-0.317455	-0.739283	-0.706025	0.118757	-0.412221	-0.523919	-0.617459	-0.458697	-0.602726	-0.220668	-0.456914	-0.157346	-0.513796	-0.347581	0.0261328	-0.173988	0.0392718
1906	6	6	6	AI427478	Mm.28146	479201	Mvd	mevalonate_(diphospho)_decarboxylase_(Mvd)	6.10147	0.139122	0.824568	0.144101	0.0388159	10.2217	5.38061	0.932777	4.55567	1.04365	0.0483053	0.0806293	0.580258	0.145532	0.527318		-0.275924	-0.0445421	-0.317228	-0.0610099	-0.0675544	-0.207091	-0.397283	-0.0741856	0.235729	0.506529	0.299737	0.0548427	0.793289	0.489862	0.97357	1.17198	0.673958	0.381684	0.686747	0.434435	0.403736	0.463174	0.287576	0.387565	0.619696
562	2	11	11	AI447660	Mm.213991	584779	Snx13	sorting nexin 13	6.08141	0.13972	0.551856	0.0948409	0.0246661	1.65224	3.76073	9.92204	1.42707	1.30072	0.426599	0.134791	0.0414354	0.456691	0.459234		-0.0860147	-0.0290521	0.0889215	0.141285	0.190522	0.15498	0.31738	0.327999	0.510059	0.299621	-0.10751	0.17489	-0.206238	-0.171426	0.121195	0.0323053	0.136489	0.0299839	-0.237243	-0.0691148	-0.362495	-0.311921	-0.158094	-0.343867	-0.01631
3716	11	11	6	NM_009695	Mm.28394	420204	Apoc2	apolipoprotein C-II	6.06218	0.140133	2.55394	0.454549	0.031664	6.63918	2.39814	17.7782	1.29075	27.733	0.0909448	0.236283	0.0219191	0.484736	0.026961		2.50082	2.95294	2.36156	2.34213	2.25861	2.37297	2.20791	1.92851	2.49737	2.68914	2.40063	2.41083	2.17022	2.21378	1.96487	1.78643	2.11218	2.00702	1.99205	1.71912	1.63726	1.78896	1.92093	1.65021	3.14007
369	2	8	1	AI323707	Mm.1779	580813	Scp2	sterol_carrier_protein_2_liver_(Scp2)	6.04079	0.140868	0.706767	0.118017	0.0364126	5.92274	0.190176	6.20519	0.177854	1.94995	0.109118	0.869629	0.0835036	0.889829	0.33338		0.736211	0.659051	1.22197	1.38073	0.553295	0.609607	0.731866	0.746229	0.652242	0.607426	1.29475	1.25385	0.997673	1.02288	1.05912	1.07893	0.999139	1.01688	1.58525	1.01354	0.581127	0.734516	1.63215	1.28839	1.1496
3175	9	2	16	AI450164	Mm.274590	636848	Slc22a4	solute carrier family 22 (organic cation transporter), member 4	6.0228	0.141469	2.41671	0.405506	0.207712	0.465765	12.0111	1.10726	2.34822	3.41852	0.745802	0.0216846	0.525406	0.30522	0.191567		-1.23697	-1.28909	-1.91337	-0.869757	-1.3331	-1.75146	-1.13549	-1.61026	-1.81035	-1.46126	-0.082419	-1.08175	-0.46947	-0.327979	-0.363535	-0.957418	-1.1699	-1.40513	-1.41197	-1.15295	-1.35334	-1.40103	-0.992834	-1.02533	-2.10979
1518	5	17	4	AI414274	Mm.29329	374599	2810441C07Rik	RIKEN cDNA 2810441C07 gene	5.98847	0.142401	0.24417	0.0435833	0.10504	0.498067	0.0995207	1.02157	0.360709	1.34129	0.730808	0.928716	0.551284	0.794329	0.448707		-0.240919	0.240286	-0.102954	0.203177	0.37271	0.0369572	0.316286	-0.048433	-0.157693	-0.0894912	0.286438	0.159183	-0.25034	-0.410843	-0.176675	0.331624	-0.16141	-0.0853265	-1.5419	0.583087	-0.453406	-0.0179584	0.103186	-0.329021	0.29144
5258	15	14	11	AI447316	Mm.198803	596477	Ugcg	UDP-glucose ceramide glucosyltransferase	5.9872	0.142401	1.894	0.318005	0.0266652	8.10133	7.91638	31.1746	18.3753	1.83611	0.0676822	0.043005	0.021283	0.0255689	0.351244		0.345062	0.625408	0.680045	0.527712	0.156297	0.356647	0.65081	0.517916	1.15326	1.1436	0.829057	0.765343	-0.0122794	0.0304752	0.260842	0.322144	0.21202	0.0492457	0.107856	0.00575879	-0.116774	-0.145668	-0.165125	-0.113659	0.765763
37	1	18	2	AI327149	Mm.340410	425721	Sat2	spermidine/spermine N1-acetyl transferase 2	5.96762	0.142848	0.182535	0.0320942	0.0212741	0.537379	11.3392	0.838993	0.17758	0.318406	0.711435	0.0235564	0.60923	0.889829	0.809934		0.28293	0.186555	0.532427	0.331387	0.438203	0.25058	0.498543	0.374692	0.461356	0.418577	0.199457	-0.0105726	0.361217	0.638323	0.87049	0.672193	0.504067	0.408914	0.577438	0.645532	0.158921	0.208727	0.464477	0.393924	0.553058
1529	5	9	5	AI413150	Mm.299367	386370	Hnrpa1	heterogeneous nuclear ribonucleoprotein A1	5.95852	0.142848	0.186516	0.032745	0.0202477	0.947376	0.393354	0.0244985	1.3891	7.0033	0.572659	0.746489	0.984837	0.464544	0.0764694		-0.56936	-0.516197	-0.343548	-0.429787	-0.586784	-0.731372	-0.548045	-0.298044	-0.824657	-0.783716	-0.197212	-0.509636	-0.573151	-0.738282	-0.288021	-0.346143	-0.598252	-0.641079	-0.50298	-0.06021	-0.635509	-0.704931	-0.395605	-0.42854	-0.312165
2125	6	16	17	AI465513	Mm.130362	652824-G	Top2b	topoisomerase (DNA) II beta	5.94235	0.142958	0.498924	0.0953084	0.0174297	21.8742	1.24601	10.844	1.63449	1.35814	0.0258996	0.426745	0.0365744	0.413759	0.445075		-0.354549	-0.396317	-0.280262	-0.379766	0.0156384	0.112923	-0.0815712	0.0601751	-0.0944575	-0.252617	-0.379242	-0.324541	-0.0642517	0.160774	0.113271	0.0828502	-0.0903968	0.0743446	0.039384	-0.138277	0.0391806	-0.0584672	-0.253151	-0.0384723	0.0558968
2203	7	18	2	AI326121	Mm.20188	596308	Sec61b	Sec61 beta subunit	5.93391	0.142958	0.252559	0.0718275	0.0188475	2.93362	7.43691	2.41508	4.39527	1.2737	0.253776	0.0473856	0.286067	0.151513	0.465599		0.184413	0.699141	0.682694	0.711284	0.719543	0.515008	0.976189	1.1411	0.905243	0.699603	0.96746	0.86433	0.795999	0.830387	1.25679	1.16875	1.05935	0.946022	1.1377	1.22671	0.620551	0.676304	0.995591	1.06262	1.0546
5274	15	11	12	AI448755	Mm.293692	608657	A030006P16Rik	RIKEN cDNA A030006P16 gene	5.90911	0.144222	0.0815914	0.0140477	0.0280814	0.658962	0.264385	1.00654	0.824243	0.14802	0.661814	0.822551	0.556596	0.615166	0.904562		0.208428	-0.0300454	-0.297886	-0.225421	-0.112246	-0.307795	0.0641909	-0.0457417	-0.125513	-0.185183	-0.150795	-0.421598	-0.203206	-0.000230948	-0.397557	-0.0360366	0.115657	-0.274665	-0.266529	-0.309444	-0.0768239	0.101781	-0.0688728	-0.364713	-0.241303
266	1	19	14	AI451247	Mm.145208	635577	A830006N08Rik	RIKEN cDNA A830006N08 gene	5.88322	0.145262	1.61084	0.274146	0.115723	1.38082	0.558582	4.66476	4.67998	3.50196	0.474044	0.660999	0.130003	0.139277	0.186058		1.475	1.52829	1.26981	0.74829	1.9912	1.73972	1.49392	1.28041	2.09269	1.21335	1.43547	0.736905	1.6201	2.23171	2.01358	1.98882	1.77538	1.77749	1.83498	2.0589	2.12754	1.97122	1.33061	1.50441	1.43535
59	1	2	4	AK002576	Mm.289992	583512	Eif3s6	eukaryotic translation initiation factor 3, subunit 6	5.86734	0.145657	0.432636	0.0868151	0.074122	1.37492	5.32578	3.30076	0.332448	1.64665	0.474646	0.0819959	0.20112	0.813432	0.383877		-1.15429	-1.28028	-0.809091	-1.35265	-1.23123	-1.19145	-0.677524	-0.350707	-1.31911	-1.38652	-0.658037	-0.529575	-1.19154	-1.10629	-1.26426	-1.30888	-0.949929	-1.03626	-1.08022	-0.894474	-1.28787	-1.29911	-1.31632	-1.00096	-0.571202
1098	4	15	1	AI323628	Mm.22668	575476	Hmgcl	3-hydroxy-3-methylglutaryl-Coenzyme A lyase	5.84141	0.1469	1.10438	0.238628	0.0512341	0.906674	3.47499	3.04111	0.0327989	34.4823	0.58592	0.150813	0.222053	0.977106	0.026961		1.06799	1.78469	1.51815	1.83788	1.33625	1.22202	1.27175	1.67688	1.53381	1.38434	1.59398	1.79368	1.55069	1.35521	1.8965	2.02667	1.52415	1.33438	1.67794	1.47217	0.566241	1.02622	1.45758	1.81817	1.17735
1283	4	10	11	AI447659	Mm.318065	584778	2610002D06Rik	Similar to small androgen receptor-interacting protein (LOC384104), mRNA	5.81913	0.147509	0.16358	0.0387187	0.0166718	0.178867	0.897964	6.38575	2.71509	0.558207	0.895608	0.527951	0.0792936	0.263145	0.696956		-0.751327	-0.572279	-0.467965	-0.701826	-0.686239	-0.395525	-0.611712	-0.476689	-0.346538	-0.739095	-0.470331	-0.721226	-0.282025	-0.163433	-0.293666	-0.250457	-0.229035	-0.35816	-0.402119	-0.230505	-0.492397	-0.509644	-0.150392	-0.345175	-0.35352
2918	9	11	2	AI327062	Mm.334648	420765	Cd97	CD97 antigen	5.80842	0.147509	0.848211	0.146119	0.0355822	0.223874	2.95361	3.47151	6.66707	2.68253	0.8687	0.185609	0.189117	0.0854837	0.246632		0.318041	0.402511	0.538042	0.462365	0.412331	0.554832	0.34148	0.686267	0.62341	0.567093	0.234057	0.307024	0.542237	0.49393	0.758208	0.84488	0.285856	0.327496	0.218837	0.709435	0.619108	0.6581	0.588429	0.458944	0.523202
505	2	11	8	AI426454	Mm.28341	519251	Angptl3	angiopoietin-like 3	5.80384	0.147509	0.524657	0.0953915	0.0437882	1.27043	5.16394	2.15155	1.84412	1.33446	0.49599	0.0855632	0.319369	0.382342	0.450525		2.18502	1.69143	1.70247	1.67026	1.81945	1.76747	2.1422	1.72308	2.2105	1.89282	2.06699	1.95805	2.291	2.11304	1.92785	1.71312	2.41329	2.62529	2.18358	2.37707	2.84235	2.41273	2.07244	1.90203	2.65464
723	3	1	1	AI893881	Mm.2786	314450	Proc	protein C	5.77175	0.149309	0.568828	0.114022	0.0570545	2.16747	7.14468	0.334965	0.710372	2.54595	0.340752	0.0506757	0.805194	0.651102	0.26082		1.33505	1.75201	1.51252	2.20618	1.80473	1.6776	2.19784	2.78207	1.79885	1.72095	1.79261	1.91182	1.48798	1.52261	1.60777	1.75271	1.36963	1.03518	1.60925	1.05025	1.16104	1.01802	1.36661	1.28384	1.40599
189	1	18	10	AI448310	Mm.46247	573443	Agtrap	angiotensin II, type I receptor-associated protein	5.75785	0.149309	0.250026	0.0430562	0.0524241	3.63034	0.166204	2.70722	0.0928243	0.351463	0.198929	0.884944	0.254048	0.946208	0.792845		-0.249833	-0.363153	-0.353603	-0.12397	-0.559423	-0.706327	-0.12613	-0.497503	-0.729861	-0.90256	-0.366887	-0.309331	-0.0128434	-1.09166	-0.854489	-0.536717	-0.62515	-0.642276	-0.497002	-0.242096	-0.733735	-0.8213	-0.612688	-0.267428	-0.473111
1633	5	18	10	AI449418	Mm.30102	576695	A330074B06Rik	RIKEN cDNA A330074B06 gene	5.75063	0.149309	1.12066	0.200294	0.0446945	14.145	5.95813	8.0064	4.7989	1.89015	0.0331954	0.0680856	0.0568401	0.135385	0.342521		2.47557	2.84741	2.5936	2.69168	3.16863	3.17117	2.85263	3.01032	2.6669	2.72484	2.11538	2.08609	2.22866	2.21894	2.44515	2.36245	1.94857	2.12651	2.23933	2.02598	2.07038	2.02704	2.33578	2.33448	2.72295
5216	15	10	9	AI428545	Mm.268010	556194	Mafg	v-maf musculoaponeurotic fibrosarcoma oncogene family, protein G (avian)	5.73436	0.149309	0.460557	0.0829499	0.0335547	2.48496	35.4242	2.12304	0.26067	1.68479	0.30353	0.016628	0.324079	0.848438	0.377233		1.13467	1.26724	1.08135	0.669617	1.03002	1.19184	1.18087	1.0055	0.942045	1.09869	0.765126	0.652793	1.16952	1.19901	0.774597	0.967811	1.04768	0.9588	0.855727	0.730826	0.771879	0.668782	0.483506	0.510577	1.16153
4236	12	18	14	AI450193		637059	AI450193		5.73279	0.149309	0.254314	0.0415764	0.0173892	5.21763	0.109956	0.982174	5.01794	0.0991459	0.130677	0.922452	0.564865	0.127976	0.932427		-0.226069	-0.0947937	-0.54257	-0.395316	-0.131957	-0.195751	-0.231185	-0.280959	-0.325011	-0.55304	-0.627002	-0.456295	-0.385559	-0.406991	-0.427731	-0.544287	-0.39091	-0.47789	-0.373223	-0.706475	-0.461818	-0.418981	-0.502897	-0.615056	-0.886161
3526	10	11	15	AI450284	Mm.323004	637864	AI450284	Adult male medulla oblongata cDNA, RIKEN full-length enriched library, clone:6330531L09 product:unknown EST, full insert sequence	5.71737	0.149317	0.252269	0.0444951	0.0472449	0.447249	4.92144	1.74865	0.776216	0.0238894	0.754554	0.0925364	0.380957	0.62968	0.981939		0.736632	0.322475	0.429767	-0.028341	0.349548	0.497346	0.284861	0.295	0.46173	0.269766	0.183086	0.126074	0.695353	0.879173	0.219381	0.587373	0.598774	0.741905	0.420874	0.345342	0.588008	0.504572	0.0161582	0.158795	0.187507
1461	5	17	1	AI324053	Mm.330731	635679	Tgm2	transglutaminase 2, C polypeptide	5.71097	0.149317	0.264611	0.0496428	0.0279952	2.38104	5.97558	3.58262	0.974791	0.608569	0.315898	0.0678463	0.180723	0.566751	0.678266		0.127418	0.426316	0.820002	0.683277	0.851241	0.635084	0.859307	0.891318	0.717583	0.716608	0.598094	0.51522	0.562033	0.408308	0.921911	1.0345	0.373201	0.351655	0.734382	0.582829	0.39738	0.381024	0.717088	0.723107	0.469721
1969	6	12	9	AI429452	Mm.280805	569088	Hip1	huntingtin interacting protein 1	5.68995	0.149317	0.900203	0.157864	0.0880613	0.205848	6.12215	4.25573	0.915949	0.0692524	0.879545	0.0656766	0.1447	0.582556	0.952125		-1.36029	-1.50803	-1.8577	-0.980352	-1.45784	-1.42032	-1.26578	-0.965489	-1.50404	-1.82186	-0.841761	-1.14419	-1.29235	-1.32187	-1.42118	-1.64309	-1.27119	-1.16182	-1.21465	-1.24695	-0.909309	-1.19286	-1.26289	-1.28046	-1.93682
323	1	19	17	AI661927		717988	AI661927	Mus_musculus_cDNA_clone_IMAGE:717988	5.68611	0.149317	0.56936	0.0959876	0.039213	0.101042	0.397232	6.85027	0.126388	0.108422	0.939756	0.744459	0.0718924	0.924433	0.927759		0.491617	0.782105	0.616031	0.729375	0.620315	0.574951	0.646546	0.761052	0.836957	0.485994	0.619843	0.833614	0.378149	0.391461	0.740022	0.650859	0.358583	0.310551	0.671702	0.488365	0.862218	0.491265	0.524572	0.379252	0.0845487
2936	9	10	3	NM_031404	Mm.31646	467786	Actl6	actin-like 6	5.68568	0.149317	0.351857	0.0601909	0.0246482	0.841951	3.27346	5.76849	1.94932	2.95735	0.60218	0.163293	0.0941155	0.364949	0.223851		-0.267774	0.242501	-0.0220505	-0.0174103	0.0766245	-0.257644	0.0585814	0.164105	-0.144454	-0.0859914	0.0565621	-0.542565	-0.0705497	-0.177508	0.196254	0.0570677	0.0275071	-0.0287629	-0.0256326	0.0587637	0.0133322	-0.00630412	0.381615	0.158507	0.0879175
997	3	9	15	AI451305	Mm.33930	635976	AI451305	Transcribed sequences	5.66641	0.150179	0.180545	0.0321408	0.0213795	0.478892	2.8311	1.11525	0.954098	2.88392	0.740281	0.194163	0.522945	0.571788	0.228997		-1.02938	-1.13552	-0.79341	-0.667978	-0.981757	-1.1156	-0.950458	-0.897956	-1.08427	-1.06807	-0.663455	-1.18696	-0.834912	-0.882438	-0.792153	-0.456924	-1.10252	-1.00928	-0.993922	-0.732484	-0.82971	-1.03524	-1.03454	-1.13326	-0.378145
4638	13	2	17	AI465280	Mm.104959	658857	2410091C18Rik	RIKEN cDNA 2410091C18 gene	5.65096	0.150309	0.499789	0.0987812	0.0466627	8.37015	1.42443	0.411342	2.30987	2.77671	0.0642406	0.387777	0.765836	0.309567	0.238521		-0.32674	0.157965	-0.446603	-0.592395	-0.453067	-0.203018	-0.729669	-0.525878	0.133929	0.131916	-0.208557	-0.271763	-0.00164893	0.529464	-0.232727	-0.512749	-0.0244709	-0.361674	-0.422055	0.0951827	-0.47995	-0.129268	-0.533667	-0.531828	0.325633
4779	14	10	5	AI413829	Mm.21965	404084	D5Ertd593e	DNA segment, Chr 5, ERATO Doi 593, expressed	5.63147	0.150309	1.63864	0.296738	0.0483479	5.07215	11.3234	6.91723	2.03918	5.66835	0.135952	0.0235933	0.0715087	0.349533	0.102379		1.11192	1.53908	1.16104	1.09487	1.27083	1.16558	1.44205	1.27018	1.54619	1.79531	1.64643	1.40537	2.66443	2.357	2.65596	2.75451	2.26122	2.62407	2.362	1.95755	1.86296	1.61501	1.66891	2.07445	2.19029
3621	11	11	1	AI323471	Mm.248445	483232	Trim25	tripartite motif protein 25	5.63089	0.150309	0.560374	0.0866421	0.0260862	0.203704	7.77826	15.53	1.79661	6.21812	0.879792	0.0441942	0.0234086	0.388771	0.089664		0.413858	0.18633	0.446245	0.760208	0.433648	0.203343	0.445156	0.377078	0.0773528	0.172205	0.589127	0.832071	-0.0750154	-0.0609488	0.437193	0.478514	-0.12836	-0.00875092	0.343973	0.240357	0.696283	0.175956	0.616203	0.63599	-0.00682262
1474	5	11	2	AI327361	Mm.3128	576212	Pitpn	phosphatidylinositol transfer protein	5.62706	0.150309	0.0555806	0.00861735	0.0223693	0.00389282	0.208832	0.0168756	2.80971	0.663062	0.996945	0.857606	0.990694	0.25325	0.65686		-0.080514	0.104842	-0.0528554	0.322101	0.139333	0.0773408	-0.0826782	0.189648	0.22715	0.10233	-0.0228381	0.065912	-0.093345	-0.0700658	0.266178	0.262231	-0.061645	0.00590267	0.245265	0.150176	0.016475	-0.316348	0.466575	0.25249	0.107723
929	3	17	11	AI448690	Mm.142843	582683	5031400M07Rik	RIKEN_cDNA_5031400M07_gene_(5031400M07Rik)	5.61033	0.150679	0.447936	0.0814446	0.0296931	1.59767	2.9827	1.09798	3.949	10.5173	0.434149	0.183714	0.528357	0.171691	0.0441747		-1.20811	-0.733131	-1.06172	-0.646576	-0.910268	-1.14991	-0.795608	-1.04579	-1.1179	-1.03187	-1.27973	-1.14965	-1.34434	-1.67374	-0.988574	-1.12726	-1.18888	-1.01423	-0.994427	-1.03631	-1.37701	-1.50015	-1.04664	-1.22349	-0.658341
4491	13	7	9	AI428535	Mm.261842	556009	4931406C07Rik	RIKEN cDNA 4931406C07 gene	5.60193	0.150679	1.01386	0.181401	0.0217005	17.4241	4.15952	5.71007	5.24112	4.66906	0.0283278	0.119019	0.0957207	0.121901	0.132611		-0.580411	-0.563929	-0.807551	-0.422625	-0.962589	-1.44476	-1.09131	-1.12524	-0.334073	-0.666616	-0.523372	-0.412135	0.105556	-0.0835603	0.0459563	-0.354702	-0.177478	-0.171514	-0.180674	-0.32656	0.168541	0.0720338	-0.128128	-0.0117867	-0.301594
3843	11	5	13	AI449683	Mm.38910	602128	4921501M07	hypothetical protein 4921501M07	5.4966	0.159555	0.204141	0.03999	0.0288485	1.45395	0.545771	4.13589	0.297105	0.0927604	0.458532	0.668299	0.150593	0.831486	0.936888		-0.513967	-0.480024	-0.202222	-0.371909	-0.322491	-0.209977	-0.149892	-0.132838	-0.0658148	-0.279822	-0.468019	-0.427189	-0.182236	-0.0670088	0.0988036	-0.161138	-0.0640878	0.0709426	-0.246425	0.0103228	0.0175753	-0.522552	-0.150111	-0.122232	-0.225811
2225	7	2	4	AI415161	Mm.28917	332214	1810045K17Rik	RIKEN_cDNA_1810045K17_gene_(1810045K17Rik)	5.47726	0.160223	0.664698	0.127734	0.0228849	21.9725	6.89802	1.17014	27.763	0.0522189	0.0258996	0.0535878	0.510301	0.0251472	0.963381		-0.0672605	-0.0629565	0.160823	-0.000799313	0.217914	0.0960927	0.19279	0.372061	0.491822	0.347782	0.452199	0.379087	1.21734	1.18675	0.900004	0.717587	0.99423	0.900389	0.640783	1.04062	0.474887	0.761041	0.599397	0.524742	0.672324
5074	15	1	2	AI893634	Mm.143977	536551	Hrsp12	heat-responsive protein 12	5.4722	0.160223	1.16562	0.204209	0.0281054	13.8238	16.0758	2.78934	26.5433	3.16236	0.0331954	0.0169583	0.244889	0.0251472	0.208617		0.523935	0.817621	0.998376	0.816925	1.13286	1.16519	1.35492	1.03904	0.709729	0.483141	0.461223	0.683791	-0.107957	-0.279858	-0.000489153	-0.0994994	0.205824	0.350771	0.333084	0.271607	-0.0896994	-0.204209	0.257514	0.0181533	0.929815
4264	12	8	16	NM_010168	Mm.89048	652363	F2	coagulation factor II	5.44955	0.161546	0.615783	0.115203	0.0415963	6.40753	0.968631	0.533752	1.14245	3.01118	0.0959706	0.506367	0.715497	0.520408	0.220275		2.79699	2.95697	2.12999	2.1309	2.93211	2.97023	2.98826	3.04068	2.77966	2.58253	2.03272	2.21913	2.30132	2.29512	2.00203	1.80188	2.21353	2.38404	2.21009	1.99155	2.2279	2.19662	1.96054	2.0286	2.35882
5247	15	3	11	AI447242	Mm.266328	595977	A930018B01Rik	RIKEN cDNA A930018B01 gene	5.4347	0.161556	0.110774	0.0195932	0.0266195	2.04111	0.623637	0.108258	0.610419	0.647789	0.361375	0.633149	0.931588	0.69063	0.663318		0.00416725	0.387915	0.211122	0.0966108	0.0218838	0.38339	0.374249	0.268614	0.103189	0.1692	-0.0145943	-0.123095	0.0251273	-0.177122	0.0468292	-0.118796	-0.0569773	0.0488573	-0.00929737	-0.167038	0.161823	-0.166516	0.444177	-0.129311	-0.143984
1027	3	1	17	AI465306	Mm.33970	644301	Aasdhppt	aminoadipate-semialdehyde dehydrogenase-phosphopantetheinyl transferase	5.4321	0.161556	0.166906	0.0334927	0.0159384	3.05543	0.921947	3.21704	1.10456	0.28728	0.241684	0.521002	0.207395	0.530002	0.826401		-0.219408	0.0427794	-0.135122	-0.208175	0.000520491	0.0485863	0.00559508	0.054221	0.154791	-0.0901015	0.0157377	0.191288	0.00901284	-0.129571	0.242721	0.0579599	0.0129302	0.194059	0.0198529	0.208749	0.105049	-0.0832206	0.0314621	-0.105327	0.0995788
129	1	15	7	AI427772	Mm.286309	493519	5430437E11Rik	RIKEN cDNA 5430437E11 gene	5.38609	0.164261	0.380677	0.0695991	0.0319046	1.79636	0.0770547	11.0333	2.77287	0.952538	0.403435	0.943569	0.0359896	0.257269	0.553855		0.275311	0.79112	0.813655	0.57878	0.466371	0.690248	0.335264	0.61779	0.461697	0.471913	0.265816	0.280931	0.504235	0.100034	0.478415	0.741811	0.424485	0.232112	0.602561	0.387564	0.16945	0.185116	0.558711	0.691945	0.519244
1371	4	3	16	AI450326	Mm.32305	638240	AI450326	16 days neonate heart cDNA, RIKEN full-length enriched library, clone:D830048P04 product:unknown EST, full insert sequence	5.38179	0.164261	1.67285	0.292267	0.0724929	0.683528	0.438344	3.6595	19.0552	9.99384	0.65101	0.723141	0.176088	0.0255689	0.04681		1.1192	0.947983	1.57018	0.883577	1.71572	0.953584	1.37133	1.64806	1.60625	1.82075	1.28129	0.835832	0.345808	0.299641	0.47235	0.215202	0.502782	0.639567	0.592015	-0.364059	0.482842	0.614474	0.182778	0.739735	0.639531
3353	10	9	6	AI426042	Mm.86386	427290	Dffb	DNA fragmentation factor, beta subunit	5.3767	0.164261	0.127128	0.0225927	0.0280356	0.745623	0.467707	0.924035	1.08744	0.598617	0.629007	0.706317	0.582774	0.534667	0.681697		0.0620355	-0.24949	0.281534	0.253231	0.305051	0.501868	0.121276	0.141715	-0.0206674	0.15183	0.180359	0.444867	0.138999	-0.128559	0.0240687	0.182678	0.0708156	0.176301	0.191502	0.0438316	-0.0754894	0.145857	0.0762991	0.222013	-0.020293
17	1	17	1	AI385644	Mm.266884	374027	9130229H14Rik	RIKEN cDNA 9130229H14 gene	5.34516	0.164554	0.481827	0.0960245	0.0245776	3.33076	29.7579	0.456823	4.85943	0.752097	0.219715	0.016628	0.743901	0.134081	0.625331		0.185648	0.677553	0.821354	0.838875	0.527215	0.621692	0.943104	1.2743	0.295343	0.424261	0.79063	0.54494	0.126881	-0.000399744	0.295536	0.298248	0.475094	0.440922	0.676953	0.746892	-0.0991723	-0.00982769	0.329666	0.490797	0.874538
5495	16	4	5	AI413758	Mm.10800	402552	Kcnk1	potassium channel, subfamily K, member 1	5.33527	0.164554	0.290531	0.0524454	0.039921	2.24488	1.8401	0.714011	0.758391	0.430642	0.331444	0.310423	0.651669	0.635267	0.753971		0.0355839	0.543707	0.0366028	-0.0999382	0.180243	0.106533	0.184947	0.212129	0.241836	-0.127072	-0.126962	-0.493441	0.969171	0.597042	0.256128	0.221569	0.390852	0.481845	0.16686	-0.0474742	0.0536068	0.656654	0.0466358	0.279137	0.0335559
13	1	13	1	AA408090	Mm.305225	493203	AA408090	Similar to VPS9-ankyrin repeat-containing protein (LOC384745), mRNA	5.32517	0.164554	0.329128	0.0626552	0.0273345	2.25477	0.526151	5.46692	1.87797	2.28932	0.330154	0.676808	0.102995	0.377266	0.289542		0.130484	0.585457	0.589212	0.590374	0.856231	0.740568	0.865285	0.765057	0.897241	0.782196	0.267976	0.548247	0.421066	0.523992	0.594666	0.399553	0.457223	0.355408	0.378143	0.337997	0.217068	0.217642	0.667	0.680996	0.80927
155	1	3	9	AI427005	Mm.261248	538217	AI427005	Transcribed sequence with moderate similarity to protein pir:S12207 (M.musculus) S12207 hypothetical protein	5.31755	0.164554	0.270942	0.0502168	0.015392	1.52308	15.3006	5.77026	1.81399	0.913463	0.444259	0.0174627	0.0941155	0.387113	0.565088		-0.059335	-0.0284563	0.0916652	-0.0474548	-0.117554	0.00509147	-0.0605958	-0.181672	-0.322939	-0.137926	-0.046581	0.0397812	-0.490715	-0.566296	-0.424355	-0.479867	-0.39116	-0.351424	-0.257829	-0.280693	-0.320443	-0.258623	-0.116301	0.192218	-0.449134
370	2	9	1	AI323713	Mm.319038	580954	Dad1	defender against cell death 1	5.3167	0.164554	0.594916	0.102091	0.0817403	0.779185	2.13235	1.07523	9.16281	2.28074	0.618811	0.268703	0.535266	0.0526684	0.290467		-1.0842	-0.251375	-0.44158	-0.416901	-0.952406	-0.851456	-0.435306	-0.512363	-0.602189	-0.531624	-0.445415	-0.424674	-0.901192	-0.433846	-0.343161	-0.202203	-0.765412	-0.588561	-0.108166	-0.477645	-1.12248	-0.74007	-0.492316	-0.467856	0.000331447
1810	6	5	1	AI893623	Mm.302504	535475	Rbp1	retinol binding protein 1, cellular	5.3157	0.164554	0.299393	0.0635827	0.0400336	0.147397	2.15442	0.771278	0.376751	5.03529	0.912572	0.265529	0.632437	0.788427	0.119781		-0.466447	0.0253005	0.334479	0.275701	0.0477238	-0.373915	0.0194155	0.351534	-0.232298	-0.0981286	0.148487	0.105404	-0.250734	-0.282182	0.453243	0.184811	-0.260067	-0.322667	-0.0532376	0.066281	-0.454425	-0.39259	0.20232	0.10259	-0.123046
568	2	17	11	NM_029564	Mm.186	585287	1300011C24Rik	RIKEN cDNA 1300011C24 gene	5.30797	0.164554	1.07935	0.211106	0.0368049	12.3608	3.01448	19.8	0.138556	0.689214	0.0375252	0.181558	0.021283	0.916112	0.647823		-0.733401	-0.654026	-0.820663	-0.606624	-0.16055	-0.455444	-0.169626	-0.339854	-0.400329	-0.472788	-0.46011	-0.627819	-0.430039	-0.429212	-0.158291	-0.327988	-0.592284	-0.496796	-0.399534	-0.491002	-0.527428	-0.431728	-0.212296	-0.476327	0.191534
5023	14	7	18	AI429067	Mm.331805	515173-G	1110038M16Rik	RIKEN cDNA 1110038M16 gene	5.28852	0.164554	1.21727	0.216182	0.114454	3.24689	0.531938	0.472681	4.15435	2.43056	0.224667	0.674712	0.738436	0.161621	0.273387		-2.64255	-1.96515	-2.12604	-1.85222	-2.42825	-2.74627	-2.58747	-2.69982	-2.32424	-2.18663	-2.76195	-2.46561	-2.72387	-2.74199	-2.57834	-3.04382	-3.02595	-2.80197	-2.56957	-1.46965	-2.51961	-2.51165	-2.59508	-2.77484	-2.08953
946	3	15	12	AI447731	Mm.3820	599282	Cmas	cytidine monophospho-N-acetylneuraminic acid synthetase	5.28815	0.164554	0.855099	0.170454	0.0164488	0.731443	11.3597	26.0228	11.279	0.263198	0.633752	0.0235564	0.021283	0.0399199	0.842026		0.357355	0.458196	0.786299	0.460383	0.60708	0.460364	0.690755	0.781108	0.742248	0.492892	0.468869	0.307721	0.847084	0.858429	1.16613	1.09871	0.977584	0.975464	0.999914	0.853404	0.423336	0.497239	0.848917	0.733849	0.917398
2926	9	19	2	AI324066		439614	AI324066		5.27787	0.164554	0.819511	0.152383	0.205795	0.315198	1.43385	0.675576	0.953395	3.30469	0.818004	0.386086	0.662307	0.571788	0.198474		-1.57226	-1.46795	-2.3807	-1.03322	-1.5019	-2.35161	-1.07977	-2.46811	-1.94055	-2.70406	-1.57389	-1.53469	-1.64484	-1.33969	-1.46149	-1.83646	-2.23035	-1.72498	-1.39256	-1.13332	-2.23749	-2.07287	-1.50378	-1.95941	-1.45829
1684	5	12	13	AI448913	Mm.188579	615029	A630033E08Rik	RIKEN cDNA A630033E08 gene	5.2739	0.164554	0.382985	0.077277	0.0772114	1.0235	0.748707	1.14097	0.881545	0.856832	0.550789	0.580982	0.51689	0.593915	0.585256		-0.837501	-1.94312	-1.68635	-1.73877	-1.34524	-1.72468	-1.57563	-1.86199	-1.30458	-1.61317	-1.12228	-0.996496	-0.873655	-0.498701	-0.905252	-1.11524	-1.25086	-0.860906	-1.54429	-0.853512	-0.555569	-0.668228	-1.54902	-1.31729	-0.915067
780	3	1	4	AI528532	Mm.425	583258	Hint1	histidine triad nucleotide binding protein 1	5.27201	0.164554	0.737137	0.0989016	0.0222698	4.06042	8.31014	0.0855097	5.25578	1.35798	0.175991	0.0396547	0.94469	0.121467	0.445075		-0.588481	-0.44231	-0.418661	-0.577027	-0.44312	-0.376248	-0.560819	-0.484322	-0.0953531	-0.37522	-0.357048	-0.363075	-0.319571	0.021136	-0.14189	-0.196404	-0.494991	-0.634123	-0.362688	-0.627673	-1.07519	-0.400157	-0.660023	-0.828561	-0.168963
688	2	4	18	AI661237	Mm.13036	722321	Cml1	camello-like 1	5.26032	0.164986	0.671015	0.140365	0.0290065	6.47545	7.88091	4.31018	1.77296	10.4321	0.0942658	0.0432722	0.142517	0.39164	0.0444617		0.215764	0.740893	0.347442	0.288667	0.763238	0.84477	0.718034	0.697733	0.337958	0.465637	0.410118	0.48835	0.518881	0.440975	0.517866	0.50218	-0.0221491	0.0526812	0.335718	0.0342043	-0.0476789	0.0801295	0.347532	-0.201306	0.732325
5603	16	17	10	AI448451	Mm.2567	581004	Elovl2	elongation of very long chain fatty acids (FEN1/Elo2, SUR4/Elo3, yeast)-like 2	5.24482	0.165779	0.449705	0.0944541	0.0347856	0.35636	10.3566	0.357275	4.45871	8.7273	0.797441	0.0270818	0.792744	0.148844	0.0565699		0.637065	1.02738	0.985214	1.13021	1.27691	1.12426	0.953306	0.944183	1.30858	1.17134	0.338615	0.81012	0.692594	0.79378	0.952479	0.725773	1.15722	1.13146	1.15734	0.935246	0.619925	0.50648	0.812945	0.84273	1.15518
3269	10	1	2	AI528616	Mm.6787	595904	Sfrs3	splicing factor, arginine/serine-rich 3 (SRp20)	5.20902	0.16871	0.837686	0.176863	0.0492447	5.54078	7.66004	2.67999	0.0184456	5.91619	0.119746	0.0451105	0.256852	0.986138	0.09558		-1.02502	-0.982498	-0.745257	-0.64127	-1.2599	-1.43244	-0.979936	-0.913701	-0.805895	-0.766666	-0.503921	-0.990602	-0.521457	-0.374389	-0.240224	-0.404472	-0.495448	-0.410465	-0.230154	0.229634	-0.903914	-0.821966	-0.464746	-0.878987	0.165922
3525	10	10	15	AI450259	Mm.86410	637576	Phtf2	putative homeodomain transcription factor 2	5.17917	0.171056	1.55682	0.294499	0.0965882	0.683626	4.02124	2.50018	0.951196	6.72386	0.65101	0.124859	0.276128	0.572399	0.0810178		-0.13662	-0.750804	-0.406838	-0.553188	-0.469915	-0.206715	-0.544844	-0.545344	-0.606353	-0.718397	-0.684564	-0.580724	-0.269023	-0.248047	-0.848133	-0.980231	-0.132464	-0.0836585	-0.1989	0.168029	-0.121968	-0.332258	-0.608219	-1.14578	-0.556678
2934	9	8	3	AI326229	Mm.444	467322	Idb1	inhibitor of DNA binding 1	5.14439	0.173687	1.11537	0.225908	0.0508095	6.06596	9.98863	0.955784	0.668045	6.96548	0.105066	0.0289328	0.572753	0.668432	0.0769338		-0.123964	0.234432	0.0555053	-0.105072	0.312198	-0.0084127	0.504716	0.423787	-0.0126567	-0.452647	-0.0192793	-0.277449	0.344445	0.393753	0.38519	0.318957	0.63651	0.719512	0.667059	0.429754	-0.568146	-0.174107	0.197356	0.18712	0.270715
522	2	9	9	AI429424	Mm.23569	552317	AI429424	Transcribed sequences	5.13945	0.173687	0.354482	0.0703284	0.0437567	0.300014	1.15502	2.20792	2.07377	3.0559	0.824436	0.45061	0.312914	0.344166	0.21722		0.0973288	0.440607	0.439158	0.161122	0.20009	0.0868522	0.476805	0.643245	0.1779	0.389697	0.172228	0.27809	-0.235286	-0.31219	0.0714455	0.169117	0.0169626	0.0113656	0.223829	-0.0305682	-0.157104	-0.0320774	-0.206277	0.0494353	-0.709006
55	1	17	3	AI325913	Mm.283604	581966	Nfs1	nitrogen fixation gene 1 (S. cerevisiae)	5.10464	0.176018	0.399807	0.0840335	0.0200232	10.5135	12.6801	0.229927	8.05166	1.60814	0.0465115	0.020338	0.864633	0.0635818	0.391739		-0.214675	-0.148538	-0.103024	0.119237	-0.473632	-0.553951	-0.333245	-0.171464	-0.342923	-0.222505	0.0375062	-0.158645	0.372843	0.664017	0.505527	0.67033	0.0605837	0.053623	0.392341	0.0609912	0.0097062	0.0475866	0.330118	0.238221	0.150988
5088	15	15	2	AI325957	Mm.251537	583402	2610025M23Rik	RIKEN cDNA 2610025M23 gene	5.09769	0.176018	0.576431	0.114234	0.0388849	1.09337	16.783	1.07665	3.27237	4.5677	0.539052	0.0167016	0.535212	0.211494	0.137081		1.25549	1.53481	1.51978	1.24619	1.29632	1.36889	1.46519	1.6015	1.43607	1.56744	1.67761	1.45898	1.21089	1.0168	1.36957	1.26537	1.18547	1.22132	1.00287	1.19381	0.788923	0.803883	0.794348	0.834432	1.32534
4888	14	5	11	AI447982	Mm.317648	597636	AI447982	Transcribed sequences	5.08556	0.176018	0.335141	0.0521166	0.0820966	0.938446	0.667453	0.372995	0.0789309	2.60884	0.575881	0.613927	0.786444	0.950435	0.255907		0.389115	0.0472255	0.261397	0.0541111	0.375753	-0.165477	0.252786	-0.685449	0.337644	-0.37678	-0.311518	-0.0629671	0.686039	0.919334	0.128862	-0.467921	0.544756	0.569164	0.222677	0.721576	0.574756	0.328543	0.25676	0.0028773	0.211232
5019	14	3	18	AI428784	Mm.211654	570984-G	MGC6357	hypothetical protein MGC6357	5.08068	0.176018	0.909715	0.183298	0.022495	13.9799	21.4664	1.84712	4.33612	15.673	0.0331954	0.016628	0.364954	0.153498	0.0308555		0.129395	0.26075	0.148386	0.200837	0.659759	1.08587	0.743147	0.695687	0.492585	0.529579	-0.082394	0.120244	-0.0660203	-0.009168	-0.307922	-0.530468	0.223421	0.0676928	0.0316921	0.0191944	-0.278343	-0.316433	-0.593296	-0.42996	-0.139754
5454	16	1	3	AI326787	Mm.1514	475661	Lpl	lipoprotein lipase	5.08014	0.176018	2.40061	0.462956	0.108501	0.382556	4.40557	11.7481	8.67436	0.997524	0.786193	0.109574	0.033106	0.0571363	0.541458		-3.3755	-2.77253	-2.79815	-2.22948	-2.1174	-2.7936	-2.41638	-2.87906	-2.54369	-2.67674	-2.79689	-2.63651	-3.05361	-3.0908	-2.49893	-2.93241	-2.84427	-2.67636	-2.53938	-2.24467	-3.03571	-3.02806	-2.58426	-3.02684	-1.8926
2922	9	15	2	AI327129	Mm.30250	424728	Aldh7a1	aldehyde dehydrogenase family 7, member A1	5.0255	0.181305	0.28496	0.0651984	0.0517586	1.36592	0.587282	1.47406	0.558553	1.22532	0.474912	0.649788	0.435662	0.710531	0.476457		0.619812	1.36966	0.532086	1.12934	0.573191	0.861426	0.992098	0.664993	0.55969	0.610582	0.551797	0.64596	0.582576	0.598305	0.695272	0.47615	0.648837	0.29405	1.00021	0.660312	0.602835	0.453052	0.492128	0.43825	0.912619
973	3	4	14	AI450832	Mm.207004	618242	C130083N04Rik	RIKEN cDNA C130083N04 gene	5.00684	0.182364	0.428836	0.0874449	0.0299396	4.72635	2.94706	3.39725	1.02248	3.88096	0.14814	0.185901	0.194535	0.551582	0.167043		0.372646	0.223671	0.390507	0.0205151	0.568404	0.736748	0.376277	0.426343	0.496739	0.216392	0.136525	0.272753	0.781549	0.453313	0.133705	0.153386	0.577995	0.721275	0.256868	0.697326	0.557404	0.474071	0.0519347	-0.118274	0.207848
2534	8	7	1	AI323916	Mm.288567	313981	Hbb-y	hemoglobin Y, beta-like embryonic chain	5.00099	0.182364	2.96478	0.623244	0.0261862	4.104	76.9696	21.3961	93.2031	4.90497	0.174984	0.016628	0.021283	0.0251472	0.124901		0.189282	0.755275	0.677623	0.752727	0.855954	0.904098	1.08264	1.11835	0.879172	0.809493	0.658336	0.671224	1.00169	1.07372	1.26521	1.20693	0.353996	0.32784	0.392768	0.242014	0.57765	0.37883	0.746177	0.593453	0.956484
125	1	11	7	AI428004	Mm.296560	484277	Slc38a3	solute carrier family 38, member 3	4.98477	0.183158	1.33119	0.338905	0.121062	2.72477	2.79694	2.23586	0.274612	13.6729	0.275689	0.196999	0.31084	0.841167	0.0347078		2.28353	2.71624	1.91217	2.8142	1.71644	1.66069	2.09752	2.22789	1.69475	1.98124	2.3952	2.32796	2.22028	1.86297	2.34035	2.22879	1.91488	1.62122	2.0705	1.33839	1.40478	1.4466	1.92778	2.21032	2.26831
1853	6	10	3	AI323755	Mm.196666	520995	Akr1c6	aldo-keto reductase family 1, member C6	4.97668	0.183158	0.418405	0.0887481	0.0309211	0.165985	0.795746	21.8118	1.09042	2.23155	0.9034	0.563356	0.021283	0.533864	0.296408		2.45249	1.87805	2.29896	2.19642	2.42144	2.1077	2.24119	2.3682	2.04577	1.83117	2.4233	2.46423	2.59171	2.58923	2.49303	2.14623	2.50204	2.46838	2.40064	2.80172	2.5036	2.49303	2.54788	2.42015	2.416
4518	13	15	10	AI452302	Mm.211211	576565	2310032D16Rik	RIKEN cDNA 2310032D16 gene	4.97276	0.183158	8.94859	1.79655	0.0420448	277.4	26.0567	34.2133	5.93426	7.68298	0.0258996	0.016628	0.021283	0.102726	0.0678917		2.72638	2.84799	2.46497	2.68057	0.255818	0.333131	0.341872	-0.223365	2.23649	2.31041	2.07932	2.03792	2.603	2.21804	2.03686	2.02015	1.75521	1.85317	1.38186	1.16193	2.13121	2.29356	1.65823	1.8706	0.483777
4355	13	4	2	AI325100	Mm.21048	603567	Crkl	v-crk sarcoma virus CT10 oncogene homolog (avian)-like	4.96083	0.183624	0.324382	0.0687017	0.0964691	0.451447	0.878486	0.532409	0.747983	0.981867	0.752632	0.53439	0.715497	0.637451	0.545892		0.588159	1.02413	-0.085859	0.101109	0.163462	0.328439	0.107699	0.285568	0.254287	-0.0830862	0.527388	0.123462	1.40158	1.02911	0.104926	0.316877	0.351505	0.335187	0.62511	0.313448	0.627668	1.05911	0.0404037	0.108357	0.151175
974	3	5	14	AI450836	Mm.352990	618283	AI450836	9.5 days embryo parthenogenote cDNA, RIKEN full-length enriched library, clone:B130017C05 product:unknown EST, full insert sequence	4.8958	0.18874	0.314769	0.061479	0.0145712	1.50465	0.0178388	15.2638	2.13202	3.5616	0.448757	0.986711	0.0236628	0.335049	0.181703		0.10365	-0.0931209	-0.0529425	0.182377	0.00869516	-0.093318	-0.150695	-0.0631018	-0.0479379	-0.107307	-0.0859509	0.0374346	-0.365019	-0.42831	-0.256955	-0.152746	-0.226784	-0.385728	-0.266707	-0.419763	-0.285757	-0.284057	-0.475939	-0.251432	-0.598792
3201	9	9	17	AI451740	Mm.105278	681616	Kynu	kynureninase (L-kynurenine hydrolase)	4.89173	0.18874	1.60175	0.331834	0.111472	11.5869	1.43235	2.18047	2.49844	2.24746	0.0407412	0.386149	0.315873	0.287486	0.29437		2.22154	2.07016	2.52917	2.14754	2.77498	3.01019	2.61109	3.07583	2.46689	2.49096	2.49471	2.66691	1.79519	1.57915	2.00263	2.19574	1.96031	1.94758	1.80421	1.3486	2.17846	2.06108	1.88345	2.0613	2.22672
3757	11	14	8	AI426962	Mm.1504	537369	Zfp46	zinc finger protein 46	4.88199	0.18874	1.05273	0.209233	0.0278454	1.7775	3.38421	15.2142	14.0763	1.25437	0.404998	0.156479	0.0237318	0.0316863	0.469989		0.523754	-0.0380338	0.21305	0.662381	0.613522	0.711413	0.648115	0.542024	0.340234	0.271841	0.483507	0.693502	0.415597	0.182477	0.337829	0.682889	-0.00609072	0.35308	0.146782	0.212954	0.54664	0.482259	0.354156	0.511902	-0.364158
2906	9	18	1	AI385700	Mm.1418	419321	Scn1b	sodium channel, voltage-gated, type I, beta polypeptide	4.86205	0.18874	1.55933	0.327506	0.0653299	3.47649	3.23184	6.53432	7.83483	0.926104	0.209959	0.165656	0.0765757	0.0659384	0.561529		0.167912	0.134933	0.0687165	0.426318	0.435321	0.281138	0.302703	0.386735	0.316436	0.228158	0.795208	0.803689	0.530864	0.516807	0.775897	0.723105	0.217287	0.467955	0.592221	-0.0764712	-0.097119	0.252426	0.177032	0.536462	1.04993
75	1	18	4	AI413204	Mm.26722	349612	Ndr2	N-myc downstream regulated 2	4.85951	0.18874	0.558783	0.131192	0.0805723	0.522649	2.9238	0.476882	2.4363	6.39254	0.717211	0.187095	0.737022	0.294487	0.0872838		1.8446	1.38543	1.46523	2.12741	1.56261	1.33433	1.78401	1.61438	1.31811	1.11425	1.95007	1.77625	1.51589	1.13671	1.6913	1.52545	1.14878	1.00256	1.53603	0.84772	1.35129	1.25638	1.51653	1.97297	1.15511
2905	9	17	1	AI385694	Mm.2845	406843	Ubtf	upstream binding transcription factor, RNA polymerase I	4.85308	0.18874	0.0711948	0.0148016	0.0196147	0.72993	1.54103	1.15751	0.105192	0.400183	0.634222	0.364824	0.512833	0.937632	0.768242		0.193406	0.0199327	0.299525	0.557713	0.457434	0.364745	0.36268	0.397484	0.0920523	0.275075	0.460549	0.498382	0.0833182	-0.000630642	0.518998	0.609753	-0.100413	0.158104	0.35602	0.170256	0.135045	0.0703498	0.330898	0.383534	0.345962
5515	16	5	6	BC010721	Mm.236868	479395	Rps3	ribosomal protein S3	4.8453	0.18874	0.446269	0.118457	0.033108	3.46428	9.64232	0.326016	0.0409541	8.88063	0.210267	0.0307014	0.809374	0.972685	0.0551768		-0.438515	0.127469	-0.14341	0.116534	0.526778	0.40799	0.205105	0.186336	-0.167672	0.352282	-0.0908687	-0.18942	0.288639	0.340089	0.0333335	0.142523	0.348968	0.184394	0.365655	0.346843	-0.297712	-0.113458	0.0534196	-0.0374094	0.508545
2915	9	8	2	AI327046	Mm.22699	419749	Sepp1	selenoprotein P, plasma, 1	4.84403	0.18874	1.07296	0.2616	0.0906574	2.35103	10.2152	3.78709	3.31081	0.648409	0.320352	0.0277288	0.169078	0.208114	0.663312		-0.302408	0.698701	-0.210651	-0.233698	-0.967869	-0.819338	-0.0670855	-0.408825	-0.501875	-0.823334	-0.547485	-0.309038	-0.754736	-0.739732	-0.545085	-0.755483	-0.25485	-0.25672	-0.496488	-0.0178963	-0.59554	-0.613838	-0.380411	-0.388134	-0.178054
1150	4	10	4	AI414746	Mm.246479	317667	D130038B21Rik	RIKEN cDNA D130038B21 gene	4.8425	0.18874	0.538143	0.105181	0.0165789	9.98141	6.32724	26.0081	0.460207	3.87174	0.0500932	0.062104	0.021283	0.750467	0.167489		0.2147	0.0951699	0.317841	0.273754	0.0848176	0.218126	0.325543	0.18379	-0.331484	-0.10429	0.00801651	0.162892	-0.0618989	-0.436555	0.0190906	-0.0761587	-0.013445	-0.109566	0.138727	0.0916461	-0.099991	-0.0290191	0.406255	0.231952	-0.575184
4820	14	13	7	AI429320	Mm.139115	524587	Zfp131	zinc finger protein 131	4.83369	0.18874	0.466972	0.0985651	0.0301707	1.48473	0.762911	4.5772	7.80241	0.303278	0.452658	0.57601	0.133224	0.0659571	0.818371		-1.05184	-1.06444	-1.15758	-1.034	-0.910441	-0.922014	-0.886757	-1.14567	-1.07639	-1.13658	-0.979924	-1.00116	-0.488645	-0.685085	-0.594809	-0.706878	-0.631006	-0.378425	-0.789437	-0.347594	-0.577623	-0.832574	-0.590216	-0.73168	-0.707714
1470	5	7	2	AI327300	Mm.218940	573537	Mms19l	MMS19 (MET18 S. cerevisiae)-like	4.82356	0.18874	0.194434	0.0386619	0.0279483	0.783672	0.829856	3.56743	1.52526	3.78265	0.617458	0.552034	0.181617	0.434999	0.170955		0.0232752	0.456112	0.49349	0.429341	0.456727	0.303488	0.2983	0.668127	0.532805	0.735359	0.595299	0.283418	0.105	0.216796	0.765779	0.695006	0.489047	0.358717	0.70221	0.416411	0.417969	0.198682	0.699576	1.01852	0.348297
3385	10	3	8	AI426411	Mm.28108	518627	2310016A09Rik	RIKEN cDNA 2310016A09 gene	4.81891	0.18874	0.567346	0.124669	0.023261	8.3433	4.01276	6.87496	5.3407	1.15811	0.0643329	0.12499	0.0717492	0.118643	0.493947		0.77014	1.00329	0.903573	0.927346	0.704907	0.45128	0.773779	0.782164	0.840564	0.916549	1.2529	1.07859	1.02981	1.16671	1.47579	1.04128	0.9729	1.14278	1.15436	1.04648	0.649433	0.846098	1.08252	0.725347	0.698323
785	3	6	4	AI324691	Mm.236868	616356	Rps3	ribosomal protein S3	4.81452	0.18874	0.539775	0.110128	0.0370905	7.27927	3.60728	0.787722	0.243354	3.70782	0.0792547	0.142781	0.626709	0.859221	0.174256		0.1763	0.428591	0.0521076	0.121976	0.637736	0.530353	0.519407	0.694109	0.656063	0.543327	0.0771068	0.38523	0.475374	0.52628	0.245079	0.33746	0.172961	0.0981868	0.201118	0.287275	-0.404436	-0.128138	0.399522	-0.00019051	0.623802
3169	9	15	15	AI450125	Mm.257698	636449	Zfp318	zinc finger protein 318	4.81394	0.18874	0.404222	0.0847083	0.0429523	0.751838	29.7503	1.34068	2.77272	2.79978	0.626363	0.016628	0.466575	0.257269	0.236357		-0.28905	-0.181401	-0.359069	-0.0790308	-0.505828	-0.435472	-0.108125	-0.414436	-0.36435	-0.215808	-0.555296	-0.123357	-0.742597	-0.718657	-0.701312	-0.778003	-0.530371	-0.544254	-0.364991	-0.423092	-0.725104	-0.729553	-0.546873	-0.610642	-0.286412
1867	6	5	4	AI415311	Mm.34368	337783	1810019A08Rik	RIKEN cDNA 1810019A08 gene	4.81322	0.18874	0.556532	0.119864	0.0427995	0.935116	12.8611	3.40089	9.94411	1.62043	0.576462	0.0201649	0.194374	0.045857	0.389163		0.113972	0.58056	0.716922	0.332894	0.706571	0.397918	0.633316	1.02297	0.410841	0.650309	0.0995935	0.71183	0.262798	0.255681	0.561633	0.609489	0.0816358	0.0487336	0.250745	0.233992	-0.284755	-0.129128	0.341142	-0.119253	0.177472
3443	10	4	11	AI662302	Mm.276133	584234	Luc7l2	LUC7-like 2 (S. cerevisiae)	4.80823	0.18874	0.33294	0.0646401	0.0235013	0.544848	7.28743	0.856731	2.59192	0.424831	0.7093	0.0489843	0.604522	0.27687	0.756185		0.0707136	0.0773849	0.276856	0.132805	-0.0169628	0.120837	0.0976342	0.0960195	-0.249787	0.153808	-0.0982845	0.228551	-0.505331	-0.447917	-0.176061	-0.106708	0.176079	0.0125093	0.138851	0.0330344	0.192951	0.165941	0.140061	-0.169835	-0.316153
5439	16	5	2	AI894186	Mm.39039	353471	Irx3	Iroquois related homeobox 3 (Drosophila)	4.80565	0.18874	0.797836	0.16653	0.0385956	10.5161	3.27276	2.54445	8.95619	0.608035	0.0465115	0.163293	0.270305	0.0542993	0.678266		-2.20817	-1.84844	-1.87888	-1.7287	-1.76363	-1.736	-1.65889	-1.71377	-2.17537	-2.17983	-2.04921	-2.39832	-1.60587	-1.68058	-1.95507	-1.84957	-1.6319	-1.51878	-1.66983	-1.25555	-1.90333	-1.9315	-1.58467	-2.12062	-1.16866
324	1	1	18	AI661939	Mm.236114	718078	Fignl1	fidgetin-like 1	4.77522	0.191822	0.355201	0.0771956	0.0596537	0.895885	1.17213	1.68722	1.31231	4.66217	0.588136	0.446051	0.392274	0.480534	0.132706		0.280745	0.287006	0.250721	0.108824	0.646529	0.121446	0.321927	0.379957	0.428028	0.373139	0.220063	0.233802	0.648276	0.398085	0.198971	0.562477	0.277095	0.671372	-0.037967	0.31784	0.0621327	0.390572	0.265304	0.118548	0.937827
957	3	7	13	AI449688	Mm.20442	602182	Lrrc6	leucine-rich repeat-containing 6 (testis)	4.75227	0.193778	1.51418	0.316644	0.31794	0.560976	0.681736	0.356638	0.420252	2.0286	0.702297	0.608637	0.792744	0.770824	0.322373		-4.15472	-3.25384	-4.27673	-4.01754	-3.99192	-4.01016	-3.92168	-4.97184	-4.27949	-4.95022	-4.33091	-3.61061	-3.12037	-4.09662	-4.24614	-4.17668	-3.9997	-3.29192	-4.2309	-3.59174	-3.33965	-3.28864	-3.00456	-4.41274	-3.14443
2435	7	3	15	AI666615	Mm.259716	640502	Stra13	stimulated by retinoic acid 13	4.72222	0.195924	0.263361	0.0628449	0.0257045	1.57932	1.42132	8.58665	0.52132	1.45199	0.437145	0.388383	0.0503003	0.723401	0.425664		-0.370487	0.18905	-0.0548584	-0.344646	0.177433	0.292495	-0.125352	0.0338381	0.15123	0.312259	0.0317602	-0.239364	0.0983936	0.234729	0.0396223	0.290767	-0.00998496	0.0735146	0.104224	-0.224145	-0.112505	0.0793337	0.158793	-0.0264322	-0.0211058
2838	8	7	17	AI464573	Mm.41	662449	Atp5o	ATP synthase, H+ transporting, mitochondrial F1 complex, O subunit	4.72198	0.195924	0.140465	0.0434003	0.0299826	0.805618	0.929262	4.29189	0.963687	0.17016	0.612041	0.518937	0.143125	0.569724	0.891083		-0.136716	0.586725	0.201358	0.0723065	0.0461661	0.234372	-0.117413	0.158919	0.527995	0.251382	0.272648	0.0863492	-0.00471549	-0.323209	0.193281	-0.0434974	-0.067378	0.0552625	0.346842	-0.190418	-0.443313	-0.0815314	0.0593375	-0.417494	0.14032
2512	7	4	19	M77040		COX5B	M77040		4.69977	0.197864	0.359301	0.102881	0.0628734	0.0291549	1.35719	2.31463	3.20098	0.923807	0.980963	0.403564	0.299607	0.217893	0.562056		-0.261739	0.954696	0.412335	-0.0692287	0.232769	0.421727	0.190254	0.0305318	0.723356	0.374563	-0.101641	-0.0901701	0.284779	0.0797918	0.378833	0.247362	0.201878	0.22554	0.213939	-0.0119133	-0.187793	0.0691893	0.185954	-0.243156	0.362296
2241	7	18	4	AI414288	Mm.512	374876	Wbp5	WW domain binding protein 5	4.68307	0.19866	0.224962	0.0475476	0.0251716	4.39657	4.10599	0.144489	0.550801	4.07986	0.16181	0.121258	0.907875	0.713487	0.157928		-1.1355	-0.68842	-0.511627	-0.698375	-0.60057	-0.675539	-0.429523	-0.231909	-0.73766	-0.853573	-0.871997	-0.884419	-0.967107	-1.0227	-0.734671	-0.881269	-0.804453	-0.774893	-0.828635	-0.620692	-1.05796	-0.829839	-0.880919	-0.936542	-0.407221
1451	5	7	1	AI528742	Mm.32331	599087	Cdc37	cell division cycle 37 homolog (S. cerevisiae)	4.68083	0.19866	0.30995	0.0670441	0.0319228	2.99952	2.40314	4.56662	2.51211	0.525077	0.247932	0.236006	0.133528	0.286513	0.709554		0.213406	0.422845	0.592976	0.858426	0.814999	0.75103	0.661083	1.1848	0.525878	0.734649	0.678711	0.768165	0.112746	0.130983	0.38561	0.649489	0.317811	0.14125	0.641288	0.645868	0.171409	0.0877952	0.654283	0.767505	0.394425
3742	11	18	7	NM_030697	Mm.196330	514020	0610013D04Rik	RIKEN cDNA 0610013D04 gene	4.66388	0.200083	3.34387	0.707499	0.475981	1.01189	8.19493	0.256745	0.374933	4.08793	0.553843	0.0407476	0.84804	0.788427	0.157928		-1.11381	-0.854489	-1.24739	-1.39894	-1.46589	-0.624424	-0.995601	-2.2936	-0.449683	-1.62522	-1.91365	-3.12269	-1.07593	-2.29373	-2.54084	-2.51553	-0.708772	-1.05804	-0.776977	-0.341055	-0.670803	-1.24104	-1.78855	-1.39204	-2.45673
379	2	18	1	AI323649	Mm.25722	576538	P2rx1	purinergic receptor P2X, ligand-gated ion channel, 1	4.64921	0.201098	1.00085	0.20666	0.139324	0.650228	4.67393	0.392462	2.42271	5.48939	0.664529	0.10038	0.775397	0.296746	0.106637		0.696965	1.00269	0.408723	0.620823	-0.0457298	0.326378	0.174398	1.11088	0.854678	0.562605	0.325611	0.0465007	0.326595	0.434658	-0.262634	-0.169432	0.438134	0.33999	0.0474375	0.446886	0.405528	0.546952	0.568334	0.650599	0.89875
387	2	7	2	AI326256	Mm.286458	469112	Hibadh	3-hydroxyisobutyrate dehydrogenase	4.63851	0.201576	0.20733	0.0566129	0.0231164	1.20327	2.47815	4.97653	3.18006	0.643988	0.510686	0.228813	0.118693	0.218941	0.664165		-0.163816	0.32976	0.214472	0.36469	-0.157602	-0.196625	0.239989	0.20689	0.0214515	-0.0176798	0.0594778	0.218577	-0.107826	-0.159577	-0.0161215	-0.137358	0.0748874	0.158541	0.32433	-0.093642	-0.149703	-0.133194	0.364108	0.364183	0.33786
265	1	18	14	AI451243	Mm.14796	635552	Mgst1	microsomal glutathione S-transferase 1	4.63382	0.201576	0.822597	0.295012	0.108151	1.62031	0.242479	5.81102	0.730938	2.74499	0.431437	0.835559	0.0930041	0.643655	0.24123		0.860846	1.41334	1.0785	1.23832	0.99973	0.848429	1.3936	1.26639	1.35941	0.793279	2.02439	1.77862	1.53683	1.07044	1.64575	1.1285	1.31806	1.13671	1.34794	1.31645	0.946174	0.988013	1.43681	1.68437	1.84089
1859	6	16	3	AI413583	Mm.24829	336022	2310046N15Rik	RIKEN cDNA 2310046N15 gene	4.62019	0.202197	1.01614	0.21994	0.0777695	0.0880023	4.80452	9.68672	1.09532	1.18982	0.947836	0.0956769	0.0425361	0.533244	0.486364		1.74316	1.63978	1.93332	1.6312	1.7169	1.95251	1.45676	2.12548	1.6891	2.04431	1.44175	1.83717	1.29165	1.11821	1.6774	2.01415	1.16217	0.966271	1.15756	0.842888	1.22717	1.27648	1.37078	1.63943	1.15191
1720	5	10	15	AI450386	Mm.172222	641061	Ostf1	osteoclast stimulating factor 1	4.61878	0.202197	0.294927	0.0649003	0.020426	25.7044	1.5031	0.503823	2.45578	1.51579	0.0258996	0.372482	0.726244	0.292661	0.410834		0.116959	0.000659468	0.046598	-0.0963538	-0.21324	-0.0431813	-0.290226	-0.25725	0.291012	0.332095	0.278393	0.0628745	0.731523	0.725363	0.23703	0.265897	0.367985	0.409086	0.176329	0.300003	0.638979	0.361915	0.324503	-0.122909	0.580044
2900	9	12	1	BC030044	Mm.41438	493133	2310012M18Rik	RIKEN cDNA 2310012M18 gene	4.61047	0.202654	0.118601	0.0297009	0.0280003	0.444623	1.35348	3.16451	0.0825793	2.40891	0.755605	0.404423	0.212069	0.950419	0.275914		-0.532346	-0.500295	-0.508029	-0.0637744	-0.502598	-0.624008	0.0963394	-0.21276	-0.426292	-0.619573	-0.238143	-0.407134	-0.610905	-0.627774	-0.254222	-0.403377	-0.674649	-0.659292	-0.581884	-0.367107	-0.748797	-0.90936	-0.498222	-0.328057	-0.451224
4959	14	19	14	BC005796	Mm.23695	642183	Dhfr	dihydrofolate reductase	4.5926	0.204245	0.742882	0.164754	0.025649	4.47988	1.86485	15.4641	3.78931	5.7135	0.157712	0.305975	0.0234086	0.179337	0.101249		0.876153	0.665552	1.19826	0.83795	0.955167	0.958275	1.16603	1.02563	0.415679	0.588768	0.904827	0.974502	0.285399	0.437596	1.02259	0.566783	0.446339	0.477476	0.52982	0.649583	0.345171	0.25776	0.414687	0.419786	0.554285
509	2	15	8	AI427195	Mm.29081	541031	Zfp263	zinc finger protein 263	4.58476	0.204515	0.607064	0.137243	0.0555952	7.12214	0.138239	1.72022	1.15125	7.78066	0.0819857	0.902792	0.386738	0.518753	0.0670191		-0.669313	-0.709071	-0.611349	-0.617556	-0.496597	-0.527984	-0.456499	-0.350021	-0.49086	-0.426831	-0.627702	-0.496458	-0.958405	-1.02429	-0.577912	-0.778986	-0.853731	-0.814318	-0.779844	-1.13522	-1.0697	-0.931785	-0.704209	-0.774867	-1.02044
3534	10	19	15	AI666339	Mm.250358	638974	Padi4	peptidyl arginine deiminase, type IV	4.5737	0.205228	0.116098	0.0260563	0.0548485	0.336574	0.421158	0.579007	0.980933	0.0776902	0.80667	0.731996	0.698663	0.564553	0.9469		0.654944	0.0726297	0.0128475	-0.024076	0.212715	0.40821	0.0929467	0.0144102	0.226842	0.345806	0.36898	0.156115	0.223226	0.155109	-0.389316	-0.131082	0.0494087	0.0689853	-0.0548243	0.0765649	0.179292	-0.173492	0.0642861	0.23229	0.250307
3186	9	13	16	AI451891	Mm.9860	644086	4833420G17Rik	RIKEN cDNA 4833420G17 gene	4.54897	0.20753	0.539786	0.119871	0.0227803	3.79873	19.1413	1.08847	3.45141	20.7656	0.188176	0.016628	0.531088	0.201355	0.026961		-0.0980046	-0.139495	0.149408	-0.011228	0.0561265	-0.329282	-0.206071	-0.365496	-0.159048	-0.16685	-0.97769	-0.723132	0.38827	0.260379	0.286299	0.288808	0.562965	0.548882	0.402091	0.181751	0.141199	0.0666467	-0.216474	-0.0592073	0.494517
1939	6	1	8	AI426386	Mm.245715	524831	Snap23	synaptosomal-associated protein 23	4.54462	0.20753	0.443928	0.099049	0.0196115	2.32027	2.40142	0.530003	20.8352	1.96171	0.323125	0.236058	0.715497	0.0251472	0.331419		0.025037	0.0175711	0.24047	0.162553	-0.279708	-0.170581	0.231702	0.21448	-0.0414183	-0.0710697	0.210191	0.146814	0.332195	0.252442	0.689574	0.676237	0.397078	0.246513	0.183119	0.184168	0.159805	0.268964	0.445326	0.425271	-0.189713
4590	13	11	14	AI451069	Mm.32397	621235	AI451069	Transcribed sequence with weak similarity to protein sp:P00722 (E. coli) BGAL_ECOLI Beta-galactosidase	4.54061	0.20753	0.288852	0.0613596	0.0255082	0.40688	2.3514	0.811361	10.1221	6.02498	0.773349	0.241338	0.618032	0.0448987	0.0932915		-0.57267	-0.33426	0.0281777	-0.0902312	-0.205559	-0.512581	-0.115273	-0.183495	-0.196282	-0.383134	-0.521492	-0.300246	-0.365434	-0.457387	-0.218177	-0.4591	-0.320736	-0.341969	-0.392912	-0.164187	-0.412841	-0.525362	-0.399764	-0.493236	-0.177297
5332	15	12	15	AI451396	Mm.34212	641465	Leprotl1	leptin receptor overlapping transcript-like 1	4.5225	0.209101	0.541977	0.123466	0.0298864	1.57228	1.2354	11.3163	2.36808	0.795938	0.437426	0.429413	0.0350468	0.30347	0.607379		-0.34694	-0.181764	-0.346856	-0.409691	-0.299936	-0.321267	-0.243653	-0.322759	-0.344611	-0.196329	-0.847642	-0.501145	-0.301693	-0.308943	-0.633268	-0.704153	-0.281456	-0.228962	-0.33212	-0.616589	-0.396202	-0.520404	-0.444444	-0.523199	-0.104294
551	2	19	10	AI451933	Mm.262986	575002	AI451933	Transcribed sequence with moderate similarity to protein ref:NP_036135.1 (M.musculus) cofactor required for Sp1 transcriptional activation subunit 2	4.51818	0.209101	1.1183	0.252407	0.042002	6.95981	18.3899	2.91496	0.0851401	4.84226	0.0844016	0.016628	0.233404	0.949253	0.126856		0.342158	0.220563	0.443545	0.517608	1.01709	0.944299	0.746793	0.56352	-0.0663891	0.606915	0.254165	0.271552	-0.527862	-0.394754	-0.210996	-0.115764	0.294039	0.299322	0.392384	0.339973	0.128466	0.300127	0.0366535	-0.0752593	-0.482755
482	2	7	7	AI429085	Mm.29788	515297	4933406A14	hypothetical protein 4933406A14	4.51192	0.20913	2.23418	0.505713	0.550127	0.246828	1.10797	4.4505	0.198681	2.15836	0.85565	0.464	0.138231	0.880735	0.306141		-3.50764	-3.11481	-3.94908	-2.85752	-3.50236	-3.23662	-2.92898	-2.84002	-3.57317	-3.89116	-2.35983	-3.37639	-3.07416	-3.1651	-2.99155	-2.47504	-2.34982	-3.02684	-2.72734	-2.92808	-2.95512	-3.13329	-3.03865	-3.0135	-2.74422
1138	4	17	3	AI414803	Mm.24685	315549	2610024B07Rik	RIKEN cDNA 2610024B07 gene	4.49381	0.210904	0.741394	0.171898	0.0380971	1.89056	3.78105	5.94907	1.2957	6.33785	0.387509	0.133982	0.0889531	0.483644	0.0886706		-1.24254	-1.05996	-1.30408	-1.00648	-1.45557	-1.22687	-1.48135	-1.21732	-1.43868	-1.72234	-1.37703	-1.08126	-1.47836	-1.78902	-1.8495	-1.77304	-1.44642	-1.79729	-1.74097	-0.965472	-1.24708	-1.30888	-0.996799	-1.31734	-1.16548
1415	4	9	18	AI661408	Mm.147091	723423	Cugbp2	CUG triplet repeat,RNA binding protein 2	4.48224	0.211213	0.576349	0.12619	0.0298689	2.24309	9.27685	4.56854	0.44577	7.65319	0.331531	0.0329658	0.133528	0.758776	0.067945		-0.180392	0.317271	0.364678	0.118056	0.0503918	0.177508	-0.0376212	0.257936	0.132731	0.515986	0.542498	0.345556	0.778951	0.796153	0.987291	0.957904	0.655955	0.421119	0.861461	0.409726	0.372448	0.436644	0.426505	0.584055	0.180161
160	1	8	9	AI427051	Mm.23267	538943	Smc5l1	SMC5 structural maintenance of chromosomes 5-like 1 (yeast)	4.48124	0.211213	0.25524	0.0552304	0.0216419	0.168053	4.02706	3.68547	0.269936	6.95713	0.902417	0.124742	0.174757	0.842902	0.0769338		-0.056979	-0.088089	0.277235	0.21693	0.0683135	0.0661391	-0.123605	0.301453	0.295818	-0.0524817	0.258568	0.0706668	-0.338136	-0.0934933	-0.343601	-0.256905	-0.184051	-0.168795	-0.00496905	0.105041	-0.00468499	-0.177969	-0.0980375	0.189834	-0.154636
24	1	5	2	AI385752	Mm.4873	427483	Dlx5	distal-less homeobox 5	4.46407	0.212204	0.654022	0.139997	0.100397	0.693384	8.40351	0.278333	1.41122	0.58975	0.647581	0.039045	0.834972	0.459585	0.684922		-0.42406	-1.00236	-0.922172	-0.38084	-0.468944	-0.645831	-0.505208	-0.42707	-0.471294	-1.10488	-0.104773	0.136893	-0.642535	-0.865616	-0.518246	-1.11181	-0.835688	-0.772823	-1.15645	-1.05067	-0.558857	-0.184571	-0.48301	-0.102802	-0.49918
29	1	10	2	NM_023644	Mm.249016	385681	Mccc1	methylcrotonoyl-Coenzyme A carboxylase 1 (alpha)	4.46305	0.212204	0.87606	0.192339	0.0775671	3.48591	1.426	5.40742	0.763537	2.47388	0.209192	0.387725	0.105356	0.63351	0.269359		-1.5958	-2.04037	-1.7194	-1.52692	-2.42628	-1.98053	-2.02322	-1.57811	-1.25947	-1.43463	-1.78215	-1.47984	-1.17239	-0.633007	-0.843853	-0.961745	-1.1289	-1.15371	-1.1409	-0.873296	-1.01153	-1.09892	-1.30764	-1.10672	-1.3341
3450	10	11	11	AI450559	Mm.291799	584967	Rdh11	retinol dehydrogenase 11	4.43229	0.215778	1.2706	0.296467	0.03115	23.233	1.92439	21.2597	3.73689	0.877148	0.0258996	0.297415	0.021283	0.182513	0.578259		-1.40003	-1.1367	-1.08831	-0.987704	-0.351776	-0.381315	-0.437976	-0.443778	-0.638902	-1.05649	-0.981081	-0.931642	-0.593035	-0.551339	-0.504126	-0.976901	-0.820867	-0.60411	-0.596944	-0.197682	-0.775598	-1.02493	-0.687975	-1.0628	0.0455771
827	3	10	6	AI429609	Mm.27227	418865	5730469M10Rik	RIKEN cDNA 5730469M10 gene	4.4189	0.216877	0.574315	0.125425	0.0207404	4.12797	28.4448	10.2402	1.33631	3.09164	0.174102	0.016628	0.0394845	0.474522	0.214707		0.0924241	-0.165636	0.227136	0.090989	-0.187419	-0.129411	-0.0629454	-0.282048	-0.302465	-0.465903	-0.133774	0.0515854	-0.57182	-0.550343	-0.481252	-0.443624	-0.134893	-0.349088	-0.192737	-0.221089	0.138651	-0.0313772	-0.14123	0.0440065	-0.217249
378	2	17	1	AI323639	Mm.4593	576086	Ugalt2	UDP-galactose translocator 2	4.39204	0.219621	0.519821	0.119202	0.0248586	3.41477	4.74498	11.0485	13.1275	10.7772	0.213848	0.0976148	0.0359896	0.0340947	0.0427454		-0.774376	-0.106831	0.156003	0.185578	-0.10588	-0.290478	0.435196	0.428002	0.0380323	0.162291	0.273201	0.521096	0.340825	0.451697	0.809213	0.812963	0.403417	0.601078	1.15241	0.821741	0.0275074	0.209235	0.80432	0.769578	0.377513
1092	4	9	1	AI323717	Mm.263539	581101	Pah	phenylalanine hydroxylase	4.38026	0.219621	1.34314	0.364761	0.0792913	6.63647	4.24218	1.65271	0.192017	4.81321	0.0909448	0.115342	0.398974	0.882848	0.12762		0.435335	1.33211	0.777332	1.50586	0.00995134	0.189851	0.191271	0.234567	1.08032	0.52358	0.966302	1.71339	1.43033	1.1405	1.6652	1.58621	1.0526	1.20674	1.21075	0.911348	0.83811	0.828032	1.58653	1.16459	0.493278
3905	11	10	16	AI451882	Mm.34208	643879	1300018L09Rik	RIKEN cDNA 1300018L09 gene	4.37908	0.219621	0.602452	0.107273	0.140563	2.03118	0.438392	6.2744	0.0313604	2.00282	0.362071	0.723141	0.0818892	0.977755	0.325996		0.392093	0.500586	0.310106	0.265038	0.128244	0.641356	0.318946	0.0236122	0.205061	0.271598	-0.0222982	0.122078	-0.21781	-0.264631	0.0693481	2.44659	-0.0184435	-0.178732	0.175396	0.0822888	0.3231	0.224794	0.0272946	0.0579002	-0.376827
1465	5	2	2	AI447772	Mm.31676	585341	Nt5e	5'_nucleotidase_ecto_(Nt5e)	4.37782	0.219621	2.60331	0.599548	0.163005	2.67393	2.0848	20.3286	1.15929	6.43645	0.279914	0.275801	0.021283	0.516123	0.0863498		-0.653452	-0.475691	-0.392334	-0.244613	-0.883116	-1.2754	-0.362769	-0.28568	-0.657379	-0.74223	-0.250611	-0.322909	-1.05886	-0.677086	-0.656268	-0.854889	-0.917012	-0.979099	-1.07204	-0.838689	-0.970381	-0.928957	-0.543803	-0.415415	-0.910993
3197	9	5	17	AI465375	Mm.28227	651528	2510025F08Rik	RIKEN cDNA 2510025F08 gene	4.34063	0.222849	2.17412	0.503786	0.0367914	34.2276	44.7581	55.8374	1.8878	4.45126	0.0258996	0.016628	0.021283	0.375792	0.142336		0.115396	0.199677	-0.468336	0.0241339	-0.51692	-0.683543	-0.529132	-0.537135	0.606565	0.461915	0.301866	0.262671	0.409416	0.59012	0.598286	0.469462	0.153129	-0.0454547	-0.0239855	0.0584968	0.163054	0.26169	0.17446	0.19247	-0.978706
969	3	19	13	AI450814	Mm.267111	618108	E030003F13Rik	0 day neonate lung cDNA, RIKEN full-length enriched library, clone:E030003F13 product:unknown EST, full insert sequence	4.33958	0.222849	0.201245	0.0447872	0.0204774	0.96941	0.53529	2.87416	4.51397	1.92477	0.567241	0.673048	0.237089	0.146892	0.336631		0.0980286	0.181918	0.190943	-0.070284	0.307271	0.30387	0.0979175	0.190874	0.430821	0.313346	-0.0828469	-0.143823	0.236064	0.209212	0.298531	0.07038	0.18367	0.375694	0.162165	0.270054	0.346145	0.217228	0.237502	0.167361	0.310392
902	3	9	10	AI428873	Mm.187554	572278	1600014C10Rik	RIKEN cDNA 1600014C10 gene	4.33878	0.222849	1.75997	0.531968	0.1804	1.57255	0.854072	10.9863	3.84909	9.88531	0.437426	0.543204	0.0359896	0.176866	0.0475603		1.16926	-0.629976	-0.127332	0.507137	-0.00795993	-0.015216	-0.98527	-0.617353	-0.539784	0.484919	0.860719	1.25812	0.935272	1.25715	0.217641	-0.184536	0.583377	0.783367	-0.194994	0.711584	1.41055	1.17745	0.225765	0.376553	1.00067
171	1	19	9	AI428800	Mm.206779	571270	Cpeb3	cytoplasmic polyadenylation element binding protein 3	4.33444	0.222849	0.610137	0.145054	0.0265662	1.14465	0.903187	8.30218	4.04962	7.83807	0.524679	0.526218	0.0528461	0.166983	0.0665172		-1.02538	-1.12829	-0.966956	-1.20471	-0.917104	-0.946774	-0.773854	-1.21984	-1.08669	-1.45846	-1.04983	-1.02985	-0.331506	-0.573188	-0.482842	-0.509513	-0.61747	-0.48066	-0.691868	-0.360017	-0.465568	-0.642598	-0.580865	-0.758104	-0.394176
1306	4	14	12	AI449804	Mm.297706	603044	B230379M23Rik	RIKEN cDNA B230379M23 gene	4.31675	0.223097	0.504937	0.227145	0.128656	0.774117	2.873	0.969034	2.20059	0.714159	0.619786	0.190692	0.569385	0.324451	0.637465		-0.33536	-0.746841	-0.537309	-0.833098	-0.59856	-0.0250372	-0.536591	-0.341153	-0.446966	-0.322089	-0.354562	-1.12199	0.493752	0.547106	-0.127807	-0.395706	-0.344837	-0.712597	-0.110908	-0.505778	0.41157	0.786962	0.0522623	-0.57901	-0.61542
1530	5	10	5	AI413704	Mm.22522	386467	Mbd1	methyl-CpG binding domain protein 1	4.31541	0.223097	1.36625	0.31035	0.0381156	15.41	2.06257	6.17528	1.73256	7.00902	0.0312222	0.277803	0.0840669	0.396726	0.0764694		1.35403	0.842504	1.12856	1.11751	0.384295	0.418007	0.477508	0.61666	1.22339	1.51717	1.00551	1.66889	1.23462	1.10287	1.10268	1.09821	0.96326	0.916737	1.15265	0.555018	1.02244	1.00891	0.968282	1.15761	0.307352
668	2	3	17	AI465525	Mm.132886	652925	C330018A15Rik	RIKEN_cDNA_C330018A15_gene_(C330018A15Rik)	4.31452	0.223097	0.172756	0.0368459	0.0317626	1.01212	0.998085	1.09262	3.66414	0.0379687	0.553843	0.497752	0.529985	0.186399	0.973353		0.194912	0.147563	0.185542	0.205701	-0.0813743	0.16038	0.608387	-0.0726167	0.0904127	-0.0733359	0.0163752	-0.0131482	-0.117427	-0.270068	-0.00669247	-0.122608	-0.18147	-0.0128511	0.00831069	-0.123569	0.364239	0.199339	-0.0984115	-0.276253	-0.0647832
2013	6	18	11	AI447489	Mm.35779	598337	1300004C11Rik	RIKEN_cDNA_1300004C11_gene_(1300004C11Rik)	4.31207	0.223097	0.203888	0.0487789	0.0323122	0.18634	0.408281	0.985093	3.94181	2.39561	0.890213	0.738919	0.564188	0.171691	0.277153		0.045774	-0.464386	-0.297271	-0.343907	-0.198688	-0.088034	-0.140826	-0.26594	-0.416075	-0.297287	0.0801597	-0.114152	0.0821718	-0.0646269	-0.493506	-0.281504	-0.207622	-0.136508	-0.304307	-0.515702	-0.273604	-0.345811	-0.27371	-0.152744	-0.202472
9	1	9	1	AI385525	Mm.2614	472348	Guca2	guanylate cyclase activator 2 (guanylin 2, intestinal, heatstable)	4.3067	0.223145	0.27145	0.0616092	0.0677376	0.709942	1.33583	0.674584	2.35974	0.0632127	0.640072	0.406987	0.662307	0.304053	0.954796		0.141616	-0.114936	-0.0802011	-0.0514154	-0.236045	-0.171882	-0.0334671	0.048682	0.129827	-0.190022	-0.00965621	0.194038	-0.156881	-0.295886	-0.789353	-0.551861	-0.540041	-0.212597	0.000842067	-0.11459	-0.0647391	-0.029719	-0.568916	-0.115371	0.143873
521	2	8	9	BC033446	Mm.220975	552201	3300001H21Rik	RIKEN cDNA 3300001H21 gene	4.28298	0.225488	0.535509	0.117919	0.0233797	7.77715	18.7776	7.04094	1.72443	1.47257	0.071211	0.016628	0.070261	0.398141	0.42059		0.0236776	-0.019694	-0.157769	-0.0903676	0.127589	0.170126	0.0696123	-0.107657	-0.298906	-0.0883807	-0.138302	-0.209237	-0.569287	-0.595989	-0.447754	-0.335216	-0.454687	-0.542948	0.0326525	-0.28264	-0.0213367	-0.235351	0.20542	0.0395853	-0.188876
3444	10	5	11	AI662051	Mm.257730	584489	AI662051	Mus_musculus_adult_male_liver_tumor_cDNA_RIKEN_full-length_enriched_library_clone:C730040F10_product:unknown_EST_full_insert_sequence.	4.2812	0.225488	0.250723	0.0596379	0.0327923	2.34374	2.19565	4.78269	1.00375	0.505636	0.320898	0.259257	0.125795	0.558183	0.71731		-0.624751	-0.285535	-0.158731	-0.254952	-0.434139	-0.301454	0.0601293	-0.386235	-0.329218	-0.599959	-0.669481	-0.638408	-0.308858	-0.452828	-0.336245	-0.670365	-0.372786	-0.369343	-0.198586	-0.205485	-0.14125	-0.463975	-0.166331	-0.24431	-0.2368
4581	13	2	14	AI451008	Mm.28099	620955	Soat1	sterol O-acyltransferase 1	4.26754	0.226784	0.12369	0.0302662	0.06941	0.856315	0.0386414	0.215701	0.58296	2.72523	0.597509	0.971002	0.872368	0.700721	0.242596		-0.00924908	-0.283865	0.0885286	-0.201888	-0.18601	-0.491928	-0.0407744	0.291116	-0.0455968	-0.130244	0.159195	0.186562	-0.147476	-0.0145945	-0.0407672	-0.770918	-0.172048	-0.620291	-0.409969	0.460657	-0.312745	-0.281119	0.0169669	-0.194195	-0.136053
2093	6	3	16	AI451625	Mm.42044	643198	Icos	inducible T-cell co-stimulator	4.26159	0.226793	0.324116	0.080873	0.0508729	2.24476	2.12811	0.349796	3.59672	6.3691	0.331444	0.268901	0.796579	0.190341	0.087803		-1.04307	-0.773733	-0.807452	-0.990454	-1.08823	-1.2009	-0.765586	-1.104	-0.755333	-0.932593	-0.893491	-0.722767	-0.552215	-0.555264	-0.93362	-0.825762	-0.710737	-0.495749	-0.640007	-0.522454	-0.863605	-1.03238	-0.646747	-0.820927	-0.405401
4903	14	1	12	AI447571	Mm.30520	598604	AI447571	Transcribed sequences	4.25736	0.226793	0.210961	0.0504412	0.0179929	0.736844	0.0790824	23.4024	1.20668	3.00195	0.631835	0.942337	0.021283	0.506458	0.220816		-0.171934	-0.0125291	0.238342	-0.0598402	0.143169	-0.157668	0.23315	0.168239	0.110297	-0.09431	-0.135103	0.0224005	-0.308266	-0.389948	0.0554327	-0.311128	-0.0458901	-0.126298	-0.364944	-0.298756	-0.439723	-0.282207	-0.217607	-0.103409	0.0234206
1669	5	16	12	AI448786	Mm.334334	608873	Krtap5-4	keratin associated protein 5-4	4.24324	0.228197	0.309395	0.0723252	0.146922	4.23712	2.99356	0.145695	0.0911658	0.130956	0.169365	0.182849	0.907542	0.946752	0.914387		-0.932581	-0.780896	-1.07653	-0.581418	-1.13191	-1.03492	-0.517454	-1.09506	-1.55191	-1.55262	-0.932966	-1.1739	-1.3563	-1.43668	-1.11752	-1.1333	-1.38493	-1.26061	-0.904408	-1.06088	-1.58561	-1.55195	-0.971654	-1.33387	-1.36324
246	1	18	13	AI450790	Mm.134191	617904	Sfxn1	sideroflexin 1	4.22616	0.230138	0.313013	0.0831702	0.0266503	0.361853	2.34632	5.93534	0.752849	7.78658	0.795842	0.241937	0.0890673	0.636156	0.0670191		0.578398	0.637641	0.0713635	0.33717	0.474119	0.511311	0.437835	0.47005	0.52088	0.216321	0.355559	0.41229	0.385725	0.0224463	0.135128	-0.0189961	0.166102	0.181799	0.0451209	0.153363	0.0309634	0.0120306	-0.0613948	-0.0910588	0.56449
975	3	6	14	AI662570	Mm.279679	618564	AI662570	Transcribed sequences	4.19451	0.234303	0.408012	0.0968986	0.0363738	6.56785	0.409487	2.22586	1.9641	4.506	0.0920376	0.738528	0.311603	0.362707	0.14		0.741589	0.473495	0.582888	-0.0132713	1.0465	1.12947	0.697856	0.859323	0.876064	0.538887	0.377523	0.53889	0.721575	0.626912	0.350641	0.320488	0.598978	0.333771	0.394347	0.778562	0.706035	0.630436	0.114197	0.148764	0.226563
650	2	4	16	AI465393	Mm.30729	651889	Fkbp11	FK506 binding protein 11	4.16714	0.237204	2.70525	0.651359	0.0636384	2.9415	80.2596	0.611585	18.824	1.67956	0.253553	0.016628	0.688334	0.0255689	0.378222		0.77285	0.456439	0.822251	0.50842	0.703791	0.971037	0.365602	0.635432	0.991882	1.27876	0.719037	0.838616	2.36139	2.66544	2.48445	2.61672	1.75298	1.5001	1.66465	1.41001	1.48802	1.38469	1.18141	1.26488	1.224
3400	10	18	8	AI428279	Mm.288676	551458	B430104H02Rik	RIKEN cDNA B430104H02 gene	4.16615	0.237204	0.495139	0.124038	0.0458262	1.32157	15.7754	3.48486	1.17209	3.77287	0.482906	0.0169583	0.18834	0.513866	0.17132		-0.871063	-0.344383	-0.219284	-0.374586	-0.324891	-0.0508358	-0.0386991	-0.393598	-0.217943	-0.235111	-0.351243	-0.441264	-0.343215	-0.400086	0.203451	-0.0102076	-0.674827	-0.456506	-0.266062	-0.164439	-0.834405	-0.641979	-0.442401	-0.346444	-0.0795918
406	2	7	3	AI326958	Mm.25539	571803	Cryl1	crystallin, lamda 1	4.14572	0.239508	0.617283	0.155767	0.0394268	1.04384	12.4344	3.58751	1.12822	10.3347	0.545837	0.020769	0.180723	0.523652	0.044545		-1.7353	-1.04342	-1.24062	-1.20213	-1.30394	-1.60094	-1.12491	-1.24395	-1.56971	-1.416	-1.56226	-1.40862	-1.55636	-1.59173	-1.26435	-1.15745	-2.00741	-1.89059	-1.65418	-2.0403	-2.12898	-1.8949	-1.58778	-1.88216	-0.915986
3019	9	17	7	AI427870	Mm.252800	513955	4930518J20Rik	RIKEN_cDNA_4930518J20_gene_(4930518J20Rik)	4.14342	0.239508	0.629842	0.156917	0.386586	0.188652	2.88505	0.298644	0.192285	0.474631	0.888641	0.189826	0.82232	0.882848	0.731882		-2.66738	-2.91476	-3.55532	-2.24809	-2.37817	-3.06406	-2.42914	-2.60803	-2.40702	-3.54962	-2.24332	-2.57622	-2.66256	-2.27419	-2.05172	-2.61671	-2.90432	-2.88689	-2.21287	-2.29716	-3.32466	-2.75443	-2.5149	-3.02548	-2.81966
166	1	14	9	AI427122	Mm.11869	539926	AI427122	expressed sequence AI427122	4.12217	0.241865	1.73532	0.426275	0.0992875	0.830379	20.7094	2.15257	10.3777	5.35658	0.606737	0.016628	0.319369	0.0440729	0.110121		-2.32102	-2.13737	-2.12094	-1.97756	-1.69514	-2.34896	-1.43526	-1.852	-1.98567	-2.69538	-1.13411	-1.66587	-0.713771	-0.662837	-0.596935	-0.724835	-1.4162	-1.30352	-1.15857	-1.69843	-0.865365	-0.960463	-0.784253	-1.07587	-1.07191
2916	9	9	2	AI327055	Mm.22194	420375	Prg	proteoglycan, secretory granule	4.11958	0.241865	0.632586	0.151879	0.0650377	0.160131	1.28724	13.8276	4.07038	1.87375	0.905503	0.417004	0.0264218	0.166419	0.344809		0.113886	0.72011	0.319901	0.23676	0.230454	-0.288058	0.557747	0.523721	0.609669	0.00839159	0.430071	-0.193526	-0.139678	0.0850163	0.401904	0.249587	0.33977	0.0336571	0.306015	0.475132	-0.12333	-0.0248402	0.513158	0.0801152	0.814176
3105	9	8	12	AI447696	Mm.27217	599055	Kmo	kynurenine 3-monooxygenase (kynurenine 3-hydroxylase)	4.11031	0.24252	0.599409	0.153266	0.0354082	9.19816	15.6219	0.675205	3.50471	2.35692	0.0561341	0.0170162	0.662307	0.196618	0.281452		1.35574	0.874774	1.04346	1.13623	0.88535	0.700132	0.779427	0.911493	1.65245	1.26441	1.17671	1.54542	1.95578	1.93663	1.74754	1.51689	1.65349	1.57426	1.34698	1.19617	1.50393	1.60896	1.40527	1.42517	1.43647
3036	9	15	8	AI426965	Mm.248212	537417	2610300B10Rik	RIKEN cDNA 2610300B10 gene	4.10217	0.243075	1.36616	0.344242	0.0636795	1.40982	6.22449	7.38526	8.32841	5.89831	0.466739	0.063822	0.0653526	0.0611408	0.0960261		-1.5007	-1.36659	-1.40985	-0.853743	-1.02698	-1.38034	-0.886221	-0.738233	-0.960334	-1.59725	-1.68125	-1.14504	-1.36961	-1.11982	-1.10311	-1.19516	-1.73365	-1.23761	-1.01226	-1.00636	-1.80805	-1.99031	-1.27649	-1.64904	-0.610171
5535	16	6	7	AI427661	Mm.251657	483636	Vrp-pending	vascular_Rab-GAP/TBC-containing_(Vrp-pending)	4.09686	0.243111	1.43483	0.346376	0.0238693	9.59609	5.49157	3.54413	39.3486	75.2341	0.0533123	0.0781886	0.183024	0.0251472	0.026961		1.28991	1.46983	1.31722	1.06935	0.738322	0.73083	0.881098	1.07505	1.10163	1.2734	1.22234	1.21601	0.422198	0.0815255	0.541402	0.558865	0.337719	0.302293	0.432624	0.101137	0.435397	0.769041	0.715144	0.81257	0.162057
2189	7	4	2	AI325223	Mm.1155	608652	Tuba4	tubulin, alpha 4	4.07357	0.246218	2.40829	0.673668	0.0338175	22.634	36.3813	1.07937	18.3711	13.6215	0.0258996	0.016628	0.534357	0.0255689	0.0347355		-1.77915	-1.93085	-2.10704	-1.5943	-1.73864	-1.86432	-2.16052	-1.80607	-1.20649	-0.826107	-0.66046	-0.998888	0.0354761	0.00554169	-0.36938	-0.278625	-0.399159	-0.613433	-0.566958	-0.716186	-0.881429	-1.0384	-0.991266	-0.91905	-0.613288
4632	13	15	16	AI465217	Mm.27034	658174	AI317223	expressed_sequence_AI317223_(AI317223)	4.06388	0.246359	0.373314	0.115696	0.0190097	1.37216	4.36892	10.9937	5.0412	8.95338	0.474646	0.111007	0.0359896	0.127622	0.0545909		-0.0676095	0.0849488	-0.301492	-0.0330774	0.273212	0.118658	0.0285892	-0.221171	0.245214	-0.0412196	-0.0167364	0.308456	0.300287	0.394032	0.101509	0.0495279	0.0484317	-0.0527631	0.20707	0.114271	-0.148602	0.0886514	-0.127072	-0.24953	0.458003
5192	15	5	8	AI427722		522983	AI427722	Mus_musculus_cDNA_clone_IMAGE:522983	4.06373	0.246359	0.208347	0.0477963	0.0296008	1.66798	1.60224	6.10934	1.61161	1.90345	0.423794	0.351816	0.0857454	0.416832	0.3406		-0.078938	-0.478981	-0.30615	-0.252745	-0.132086	-0.333545	-0.173515	-0.0964278	-0.38053	-0.853581	-0.420231	-0.101064	-0.585915	-0.643305	-0.291104	-0.334958	-0.448489	-0.492433	-0.00526849	-0.390258	-0.215505	-0.674484	-0.0774876	-0.15986	-0.0123276
4743	14	12	3	AI415035	Mm.312894	336306	Ctdp1	CTD (carboxy-terminal domain, RNA polymerase II, polypeptide A) phosphatase, subunit 1	4.03552	0.250558	0.267559	0.064701	0.0608759	1.36497	0.0823186	2.39736	0.207114	2.28439	0.474919	0.941119	0.288924	0.877528	0.28999		-0.506766	-0.628485	-0.360007	-0.37427	0.0954064	-0.600216	-0.479401	-0.35152	-0.445784	-0.653603	-0.53673	-0.670856	-0.913813	-0.789708	-0.778875	-0.621854	-1.0506	-0.90757	-0.450658	-0.593615	-0.86871	-0.632276	-0.459729	-0.960767	-1.08995
3349	10	5	6	AI425997	Mm.23689	426172	LOC217882	Similar to mKIAA0284 protein (LOC380790), mRNA	4.02903	0.250558	0.191974	0.0490381	0.0588589	10.6897	1.14814	0.278747	2.88053	0.878466	0.0454185	0.452569	0.834972	0.245649	0.577932		0.279221	0.221942	0.102425	-0.0243842	0.269236	0.362569	0.0912711	0.184923	0.08914	0.198615	-0.0845803	-0.223042	0.429368	0.310987	-0.0216628	-0.176733	0.156268	-0.141537	-0.469206	0.0538251	-0.0817618	0.0588921	0.111897	-0.0588527	-0.0594414
217	1	8	12	AI447621	Mm.28376	598863	4921528G01Rik	RIKEN cDNA 4921528G01 gene	4.02681	0.250558	0.353153	0.0916154	0.0175912	0.337171	8.74598	7.4962	3.93069	3.63371	0.80667	0.0363103	0.0641185	0.171942	0.177606		-0.176474	0.144882	-0.0453659	-0.194614	-0.136783	0.172173	-0.0717622	-0.0621719	0.137303	0.0026682	-0.357095	-0.248085	-0.110159	-0.113413	-0.298293	-0.427604	-0.103749	-0.154547	-0.747481	-0.382138	-0.489441	-0.715375	-0.631429	-0.777939	-0.251013
2058	6	6	14	AI666653	Mm.240044	633674	Ube2i	ubiquitin-conjugating enzyme E2I	4.01595	0.251594	0.551859	0.137428	0.0285579	6.36333	6.56538	19.2841	0.472355	0.0171679	0.0968919	0.0587555	0.021283	0.745043	0.986777		-1.61444	-1.49209	-1.62812	-1.45847	-1.85539	-2.05207	-1.64965	-2.00841	-1.77511	-1.79233	-1.37899	-1.496	-1.16475	-1.37059	-1.04842	-1.09107	-1.35456	-1.41637	-1.03973	-1.16327	-1.92223	-1.54634	-1.24649	-1.39929	-1.40383
4713	14	1	2	AI327008	Mm.301900	483369	Cyp3a25	cytochrome P450, family 3, subfamily a, polypeptide 25	3.99661	0.254159	1.66807	0.496546	0.0456554	1.27125	4.56146	58.3389	6.74925	29.5872	0.49599	0.103831	0.021283	0.0843242	0.026961		2.03181	2.07249	2.42638	2.32017	2.14556	1.50464	2.41139	1.94521	2.07836	2.14533	2.18803	2.17512	2.72543	2.73839	2.56497	2.43741	3.06664	3.48363	2.95573	2.87257	2.25009	2.16959	2.96298	2.5584	3.75369
1105	4	3	2	AI528534	Mm.259516	583329	Eif4ebp2	eukaryotic translation initiation factor 4E binding protein 2	3.98016	0.254487	1.01021	0.216956	0.0393396	0.982783	21.8651	27.7143	0.944405	6.58491	0.563052	0.016628	0.021283	0.573876	0.0830329		0.972186	1.51314	1.20993	1.85485	1.43046	1.33523	1.57142	1.64834	0.696759	0.684403	1.58681	1.80632	0.351263	0.0265559	0.63527	0.724602	0.604433	0.579336	0.78033	0.644855	0.732704	0.9845	1.35777	1.31168	0.707472
1958	6	1	9	AI448042	Mm.257989	557776	Snrk	SNF related kinase	3.97753	0.254487	0.504094	0.140158	0.0212028	2.74167	13.9424	4.06273	4.79425	1.83115	0.273234	0.0187071	0.154746	0.135385	0.351513		0.548994	0.441212	0.401197	0.414203	0.219061	0.539417	0.186311	0.290428	0.551627	0.75829	0.24953	0.464476	1.06947	0.970777	1.08615	1.10065	0.580824	0.601719	0.752779	0.20752	0.215389	0.499518	0.536199	0.519661	0.933628
5752	16	14	18	AI448300	Mm.254642	556950-G	Ctso	cathepsin O	3.97635	0.254487	0.748064	0.179213	0.126097	0.721254	2.54459	0.471642	2.50334	14.5317	0.636639	0.221538	0.738436	0.287114	0.032144		2.41073	1.84966	2.26003	2.2282	2.21473	2.18767	2.27188	2.1714	2.29916	2.06173	1.86679	1.9303	1.92784	2.55254	2.27753	2.09192	2.44047	2.62788	2.17363	2.5473	2.31234	2.13731	1.94374	1.92726	2.05551
5435	16	1	2	AI327023	Mm.28375	483805	Sec61a1	Sec61 alpha 1 subunit (S. cerevisiae)	3.97597	0.254487	0.759699	0.198331	0.0394519	1.15328	4.53863	8.22429	18.0663	4.68745	0.52206	0.104617	0.0538043	0.025955	0.13204		-0.199316	-0.255524	-0.402217	-0.00745034	0.26073	0.128598	0.285299	-0.187241	-0.556092	-0.348626	0.254502	0.327003	0.652272	0.339571	0.623502	0.568244	0.398928	0.45267	0.592677	0.465845	0.263323	0.309391	0.0738989	0.367224	-0.14096
2940	9	14	3	AI325507	Mm.30204	580158	Qdpr	quininoid dihydropteridine reductase	3.94903	0.257171	0.360577	0.0990417	0.0806052	0.974491	0.212333	1.46675	1.25311	1.14511	0.565975	0.855102	0.437458	0.494142	0.497961		0.243832	1.33132	0.412667	1.08232	0.551834	0.323374	1.17435	0.755018	0.444962	0.159598	0.629382	0.40933	0.354178	0.203319	0.629144	0.327924	0.492629	-0.0392647	0.836424	0.489232	-0.0217038	0.297099	0.621952	0.460055	0.927617
4767	14	17	4	AI413961	Mm.330745	400656	Mafb	v-maf musculoaponeurotic fibrosarcoma oncogene family, protein B (avian)	3.94643	0.257171	1.81684	0.453416	0.0794531	1.46748	0.561503	4.99613	25.3474	9.77962	0.455606	0.659687	0.118105	0.0251472	0.048386		2.06209	2.43094	2.22135	1.93543	1.89149	2.17905	1.89185	2.28372	1.31399	1.61851	2.26366	2.09175	1.35818	1.23204	1.8703	2.24142	1.80469	1.74208	1.86694	1.50975	1.50448	1.6841	2.1586	2.06169	1.73446
4634	13	17	16	AI465264	Mm.22294	658624	1110038F14Rik	RIKEN_cDNA_1110038F14_gene_(1110038F14Rik)	3.94438	0.257171	0.779037	0.195836	0.147621	2.4481	1.72262	0.197174	2.79181	0.727733	0.30794	0.329115	0.881022	0.255326	0.632798		1.20593	1.69587	1.33026	1.41608	1.18248	0.82344	0.993518	0.75488	1.67861	0.975232	0.756627	1.53502	1.3554	1.0616	1.54014	1.32114	1.46562	0.550175	1.48856	1.32121	0.999096	1.09694	0.70789	0.882993	1.0707
609	2	1	14	AI449207	Mm.336517	619588	AI449207	Similar to Dendritic cell protein GA17 (LOC381253), mRNA	3.9433	0.257171	0.213418	0.0612975	0.0184367	4.76608	2.9263	6.73931	2.31644	0.420864	0.146939	0.187095	0.0738785	0.308547	0.758432		-0.479149	-0.381141	-0.499434	-0.560091	-0.105991	-0.270088	-0.203883	-0.251155	-0.0302832	-0.404977	-0.241507	-0.450295	-0.0788967	-0.149826	-0.0706514	-0.154254	-0.194343	-0.0157587	-0.229594	-0.10755	-0.174254	-0.230429	-0.296009	-0.670961	-0.0798878
5142	15	12	5	AI413511	Mm.329865	387171	2410003M15Rik	Transcribed sequences	3.93685	0.257635	0.543228	0.140311	0.0502144	0.528561	2.01298	2.7055	10.1356	4.11045	0.714797	0.285134	0.254091	0.0448987	0.157183		0.923897	1.12681	0.826178	0.356536	0.369044	1.2304	0.48112	1.04256	0.847264	0.768001	0.440854	0.351014	0.470458	0.170095	0.239191	0.438684	0.390782	0.461561	0.462413	0.133259	0.0407242	0.275526	0.0600506	0.266923	0.932676
3365	10	2	7	AI430766	Mm.207499	455598	Ppp1r12a	protein phosphatase 1, regulatory (inhibitor) subunit 12A	3.91349	0.260185	0.433298	0.109095	0.0947091	2.30226	2.05986	0.411766	0.789817	0.914272	0.324853	0.278108	0.765836	0.626239	0.565007		-0.0979056	0.050039	0.466782	-0.191782	-0.207534	-1.07697	0.0704586	-0.417141	-0.0455441	-0.308583	0.0662597	0.0259724	0.245911	0.42676	-0.361466	-0.205191	0.329571	-0.183346	-0.245769	0.151915	-0.189419	-0.42535	-0.260446	-0.322545	-0.360912
1520	5	19	4	AI414292	Mm.275266	374925	2310014B11Rik	RIKEN cDNA 2310014B11 gene	3.91312	0.260185	0.225808	0.0557773	0.0307737	0.565935	0.750829	3.97221	1.18783	5.3583	0.700727	0.580518	0.159526	0.511344	0.110121		0.72835	0.773704	1.06697	1.07975	0.927035	1.01322	0.907917	1.07255	0.85433	1.03355	0.85398	0.810437	0.519637	0.336503	0.757526	0.880921	0.602345	0.575725	0.0728841	0.560787	0.56935	0.295353	0.852728	0.839131	0.777742
2357	7	1	11	AI449431	Mm.181237	576776	Rnaset2	ribonuclease T2	3.90055	0.26129	0.1001	0.0260263	0.0932502	0.197785	1.08899	0.0166231	0.0770664	0.254053	0.884017	0.469335	0.990694	0.951053	0.846623		0.0613522	0.258229	0.00484526	0.140193	0.133535	-0.126932	0.118644	0.182501	0.73653	0.0120412	0.112598	-0.125965	0.0866822	0.357647	0.244863	-0.0786553	0.442134	0.618826	-0.136232	0.762889	-0.0348146	0.38309	0.338109	-0.0743799	-0.0171204
3023	9	2	8	AI427919	Mm.268710	514415	Acate2	acyl-Coenzyme A thioesterase 2, mitochondrial	3.89714	0.26129	0.63178	0.1662	0.229516	0.768257	1.83743	0.475117	0.58198	0.820593	0.620669	0.310808	0.737551	0.700983	0.599707		-3.0868	-2.38348	-2.8262	-3.08867	-2.84296	-2.85868	-2.54657	-1.34857	-2.72917	-2.5211	-2.4443	-3.25166	-3.29997	-2.91019	-2.94533	-2.75689	-2.46882	-3.01627	-2.94782	-1.74366	-3.28942	-3.3046	-2.46232	-2.98077	-2.85203
1706	5	15	14	AI451079	Mm.160170	621309	LOC223672	hypothetical protein LOC223672	3.88231	0.26129	2.52024	0.658694	0.0691618	0.110273	1.21756	75.0101	0.0237186	12.8723	0.935243	0.434328	0.021283	0.982185	0.0361857		1.63074	1.8638	1.72327	1.56419	1.85315	1.94889	1.43382	1.76571	1.9269	1.88832	1.58376	1.53466	2.599	2.4293	2.69563	2.92805	2.67513	2.84251	2.77086	2.33954	2.96554	2.88689	2.66971	2.77742	3.22194
4697	14	4	1	AI323893	Mm.112	312860	Tcea3	transcription elongation factor A (SII), 3	3.8779	0.26129	0.535252	0.140109	0.0428601	2.09999	0.791673	3.85153	2.47157	6.14555	0.352262	0.564956	0.165829	0.290737	0.0916333		0.699472	1.20382	1.16664	1.15216	1.20646	1.07744	1.2992	1.60368	0.803768	1.06007	1.33726	1.18748	0.65339	0.582481	1.22136	1.11455	0.967682	0.830321	0.839234	0.42888	0.750329	0.864361	1.03987	1.26875	1.33091
144	1	11	8	AI428153	Mm.29756	515027	Aqp11	aquaporin 11	3.87465	0.26129	0.901261	0.242629	0.0867901	6.63619	1.31326	2.49519	0.826362	2.40473	0.0909448	0.411585	0.276782	0.614398	0.276065		-2.24587	-1.49671	-2.27488	-1.97163	-2.91652	-2.70275	-2.65175	-2.65833	-2.51679	-1.99629	-2.66409	-2.64802	-1.40406	-1.50162	-1.75355	-1.72856	-1.87024	-1.9294	-1.53457	-2.50832	-2.15462	-2.02599	-1.58639	-1.67264	-2.41565
3293	10	6	3	AI325495	Mm.291917	579774	Txn2	thioredoxin 2	3.87291	0.26129	0.123271	0.0301941	0.0272734	0.748395	1.99921	0.0890366	13.9849	0.898922	0.627857	0.286948	0.942464	0.0318775	0.570415		0.255056	0.823092	0.554076	0.481205	0.644454	0.728009	0.569397	0.713816	0.459841	0.784675	0.581832	0.15464	0.725021	0.677937	0.78436	0.759427	0.492293	0.628792	0.896801	0.690839	0.46027	0.676976	0.58079	0.484523	0.936876
5343	15	4	16	AI465200		656877	AI465200		3.87159	0.26129	1.21947	0.318297	0.0561048	2.22714	3.98897	7.08882	2.45662	7.05281	0.333362	0.125618	0.0696678	0.292661	0.0755861		-0.312898	-0.0857715	-0.0611702	-0.148199	0.185728	-0.0772028	-0.0872188	-0.0166876	-0.134769	0.129606	-0.00353959	0.0475942	0.237945	0.284169	0.259918	0.523537	0.00448915	-0.208315	0.320884	0.107525	-0.550883	-0.255927	0.465868	-0.306952	-0.459753
816	3	18	5	AI415724	Mm.3676	354425	CGI-141-pending	CGI-141_protein_(CGI-141-pending)	3.87127	0.26129	0.296068	0.0753012	0.0536382	1.89624	0.971807	1.96659	0.760418	2.24748	0.38623	0.505817	0.347506	0.634653	0.29437		-1.06487	-0.47004	-0.776831	-0.54576	-0.503031	-0.328643	-0.531928	-0.366675	-0.467975	-0.397676	-0.73806	-0.722882	-0.595475	-0.768959	-0.544708	-0.376739	-0.540272	-0.245984	-0.461544	-0.667875	-0.681566	-0.542199	-0.514422	-0.860202	-1.18151
4893	14	10	11	AI447447	Mm.261082	598072	2210019E14Rik	RIKEN cDNA 2210019E14 gene	3.86911	0.26129	0.44908	0.116348	0.0678079	0.450591	0.502944	2.07702	1.83996	3.42998	0.752632	0.688929	0.3314	0.382553	0.191426		-0.107148	0.421922	0.394417	0.15954	-0.0335488	0.63989	0.343456	0.673834	0.310346	0.572282	0.156426	0.237419	-0.0281564	-0.0651174	0.182688	0.222494	0.0551182	0.0770964	0.0148064	-0.348564	0.382975	0.344318	-0.342508	0.0251316	0.0513295
4019	12	10	3	NM_026610	Mm.306855	572834	Ndufb4	NADH dehydrogenase (ubiquinone) 1 beta subcomplex 4	3.85916	0.26135	0.339797	0.0925486	0.0282251	1.77342	4.82864	2.92532	3.3949	3.19166	0.405151	0.0951923	0.232438	0.203991	0.206686		-0.891617	-0.311927	-0.262538	-0.533444	-0.518867	-0.433372	-0.112625	-0.0960368	-0.489607	-0.571104	-0.535566	-0.620807	-0.493164	-0.782493	-0.524526	-0.569712	-0.5323	-0.447864	-0.263421	0.0936844	-0.707954	-0.729031	-0.365422	-0.624599	-0.333293
1265	4	11	10	AI448642	Mm.28507	574598	5530401C11Rik	RIKEN_cDNA_5530401C11_gene_(5530401C11Rik)	3.85846	0.26135	0.411781	0.110221	0.0491422	2.44048	3.03371	0.233401	3.3206	1.5698	0.308918	0.180134	0.862936	0.207502	0.399965		1.59528	0.731463	1.00493	0.863131	0.965671	0.686773	0.729483	0.964329	1.60348	1.71931	0.868185	1.0406	1.07694	1.40331	1.2358	1.11803	1.0279	0.87805	0.950558	0.48239	1.27233	0.695285	0.833161	0.974766	1.53534
303	1	18	16	AI451906	Mm.102205	644210	Pex12	peroxisomal biogenesis factor 12	3.85683	0.26135	0.354458	0.097949	0.0534216	0.80716	1.87016	0.441003	28.5361	1.01933	0.611564	0.305607	0.751005	0.0251472	0.534106		0.119412	0.217043	0.0746457	0.0310979	0.190606	0.124648	0.43251	0.144401	0.285356	0.348367	0.0989564	0.0460862	0.137341	0.0586276	0.566352	0.355676	0.0202577	-0.0286739	0.42909	-0.147449	0.0582791	-0.268469	0.286787	-0.0225291	-0.0950963
2126	6	17	17	AI465262	Mm.29730	658549-G	Fjx1	four jointed box 1 (Drosophila)	3.85068	0.26135	0.962369	0.316137	0.0490136	13.0818	8.38043	8.78213	0.327378	1.77138	0.0349955	0.0392089	0.0495719	0.815383	0.361127		3.11212	2.77533	2.0357	2.66527	2.38343	2.06845	1.85369	1.63016	2.15746	2.14579	1.87012	1.8767	2.25296	2.44722	1.78909	1.62676	2.3713	2.40198	2.32021	2.15112	2.48289	2.38389	2.27738	2.40613	2.81373
4467	13	2	8	BC027844	Mm.254223	522854	E130317O14Rik	RIKEN cDNA E130317O14 gene	3.84827	0.26135	0.404853	0.103638	0.0464681	2.84401	2.69215	1.6851	1.03497	5.50829	0.261357	0.206464	0.392612	0.547692	0.106137		-1.15969	-1.19947	-1.26696	-1.31951	-1.53361	-1.99353	-1.9487	-1.34868	-1.25625	-1.76567	-1.21113	-1.84368	-1.51482	-1.6629	-1.64311	-1.64572	-1.35852	-1.47088	-1.4848	-1.12137	-1.76765	-1.38592	-0.872131	-1.06722	-1.21441
1109	4	7	2	AI326258	Mm.29584	474539	Mthfd1	methylenetetrahydrofolate dehydrogenase (NADP+ dependent), methenyltetrahydrofolate cyclohydrolase, formyltetrahydrofolate synthase	3.84468	0.26135	0.353489	0.0865622	0.0310843	0.567233	1.09826	2.36654	23.4469	1.03761	0.700538	0.466566	0.293041	0.0251472	0.528967		0.862154	1.4556	1.21039	1.44484	1.32816	1.2095	1.19175	1.4783	1.27898	1.05825	0.91932	1.27368	0.695093	0.549778	1.02937	0.901359	1.03937	0.850697	1.00763	0.780369	0.444096	0.669383	0.913385	1.01988	0.920845
152	1	19	8	AI426984	Mm.235003	537826	AI426984	2 days neonate thymus thymic cells cDNA, RIKEN full-length enriched library, clone:E430027H06 product:unknown EST, full insert sequence	3.83402	0.262504	1.65158	0.426353	0.068604	0.680784	19.202	19.1285	19.5073	0.424762	0.651887	0.016628	0.021283	0.0255689	0.756185		-0.777894	-1.304	-1.30791	-0.542572	-1.25559	-1.86692	-0.858404	-1.15103	-1.69956	-2.01346	-0.659123	-0.641558	-1.70181	-1.92057	-1.79379	-1.49017	-1.08453	-1.37142	-0.595919	-1.13264	-0.815197	-0.979946	-0.793986	-0.95215	-0.742
950	3	19	12	AI447860	Mm.31918	599957	AI447860	Transcribed sequence with weak similarity to protein ref:NP_006033.1 (H.sapiens) heparan sulfate D-glucosaminyl 3-O-sulfotransferase 3A1; heparin-glucosamine 3-O-sulfotransferase [Homo sapiens]	3.82663	0.263211	0.425206	0.107989	0.0916466	0.160806	2.94727	2.00958	0.4174	1.84364	0.905346	0.185901	0.341068	0.771364	0.350012		0.322404	0.238414	-0.0586471	-0.0155107	-0.159903	0.152938	0.847781	0.224953	0.383585	0.318388	0.236864	-0.316047	0.0511561	0.25508	-0.415039	-0.606061	-0.275859	-0.638168	-0.327618	-0.365972	0.033964	-0.111797	0.0734318	0.198339	0.149702
5724	16	5	17	AI465155	Mm.345134	662847	Bscl2	Bernardinelli-Seip congenital lipodystrophy 2 homolog (human)	3.81383	0.264683	3.78615	1.09424	0.262539	3.83964	67.4824	7.86923	30.3593	3.44543	0.18536	0.016628	0.0586553	0.0251472	0.190608		0.377041	0.945453	0.868246	-0.35764	1.08917	1.5777	0.896329	1.26598	0.36669	0.873331	0.548871	0.527897	1.67079	1.89356	1.70865	2.03848	0.39791	0.384084	0.635321	0.240862	0.414845	0.799569	0.896415	0.933515	1.32162
292	1	7	16	AI451661	Mm.244209	643434	Usp15	ubiquitin specific protease 15	3.81079	0.264683	0.775961	0.207999	0.0379871	4.59431	3.12273	3.58254	6.82658	18.667	0.15214	0.172699	0.180723	0.0825749	0.0284984		0.270091	0.433528	0.363455	0.385235	0.653467	1.07159	0.579683	0.749571	0.0802373	0.431761	0.22991	0.703297	-0.331987	-0.099372	0.0113154	0.0678946	-0.0452197	0.032769	0.169411	-0.217047	-0.275784	-0.605722	-0.167511	-0.227109	0.218399
1957	6	19	8	AI448040	Mm.265929	557677	Vti1b	vesicle transport through interaction with t-SNAREs 1B homolog	3.7994	0.266055	0.26918	0.0886757	0.0152006	4.01702	5.13025	10.8933	4.30508	3.71256	0.17792	0.086545	0.0364502	0.155199	0.174256		-0.400112	-0.286721	-0.225127	-0.158663	-0.268094	-0.394355	-0.0788506	-0.118045	0.109827	-0.124757	-0.097575	-0.0734572	0.22924	0.270052	0.387219	0.665694	0.001341	-0.00874477	0.317884	-0.0564339	-0.0783096	-0.259321	0.3685	-0.0105892	0.184947
5113	15	2	4	AI414846	Mm.292729	332621	Traf6	Tnf receptor-associated factor 6	3.77233	0.270251	0.0915338	0.0250399	0.0520536	0.0809417	0.437179	0.792041	0.18784	1.07156	0.952415	0.72357	0.625458	0.884872	0.519588		0.113058	0.215589	0.494114	0.650037	0.595599	-0.251349	0.103694	0.677904	0.318089	0.246439	0.622518	0.14102	0.315103	0.00109793	0.340155	0.0114874	-0.0336828	0.0759952	0.404054	0.398589	0.367942	0.47417	0.233217	0.113835	0.114255
1209	4	12	7	AI429116	Mm.332511	515455	4930565F05Rik	RIKEN cDNA 4930565F05 gene	3.77046	0.270251	0.736774	0.191399	0.117833	0.904876	0.570688	2.05329	1.03129	3.33641	0.58613	0.656357	0.334283	0.548968	0.19732		-2.52827	-1.28436	-2.03465	-1.76793	-2.27933	-1.35903	-2.13967	-2.24825	-2.0392	-2.68514	-2.35815	-2.17178	-1.64081	-2.11708	-2.35803	-2.25591	-1.8467	-1.95042	-2.00101	-1.75387	-1.94986	-1.92798	-1.31499	-2.37068	-1.71882
182	1	11	10	AI428902	Mm.30231	572815	AI428902	Adult retina cDNA, RIKEN full-length enriched library, clone:A930007H10 product:unknown EST, full insert sequence	3.76267	0.270251	0.677631	0.179706	0.0988376	7.77505	5.08537	1.98418	0.0861142	1.9254	0.071211	0.0881808	0.344794	0.948768	0.336631		0.364358	0.484863	0.51649	0.325047	0.130657	0.580451	-0.190668	0.0818475	0.918032	1.06143	0.340104	0.637377	0.856644	1.15151	1.00184	1.34994	0.890713	0.598577	0.809759	0.738285	0.845272	0.686433	0.613503	0.87067	0.639616
971	3	2	14	AI450825	Mm.268104	618208	AA517853	expressed sequence AA517853	3.75994	0.270251	0.195872	0.0533507	0.0182052	9.97015	0.204096	0.160968	3.51665	0.0311751	0.0500934	0.86075	0.901797	0.196195	0.976308		-0.20069	0.0126221	-0.315097	-0.297845	0.234484	0.365797	0.0109643	0.429198	0.117223	0.26362	-0.184247	-0.0191049	-0.170215	-0.194939	-0.183742	-0.248029	-0.164217	-0.129182	-0.127215	-0.181485	0.0687629	-0.05271	-0.158835	-0.513332	0.00459541
2180	7	14	1	AI323873	Mm.4114	635173	Slc3a2	solute carrier family 3 (activators of dibasic and neutral amino acid transport), member 2	3.75857	0.270251	0.404324	0.134934	0.0371972	0.553948	2.16874	10.4202	0.462118	7.12208	0.70599	0.263413	0.0386288	0.750141	0.074465		-1.42712	-0.651907	-0.977648	-0.83035	-0.830191	-1.03747	-0.671139	-0.568846	-0.80434	-0.859157	-0.837858	-1.07733	-1.31705	-1.39039	-1.14297	-0.763699	-1.43471	-1.44354	-1.17791	-1.29538	-1.61885	-1.44308	-1.13168	-1.19252	-0.880589
439	2	2	5	AI413315	Mm.329349	355510	Glul	Transcribed sequence	3.74968	0.271091	1.44786	0.361606	0.0325959	3.17112	63.3886	0.829847	0.382353	12.524	0.230907	0.016628	0.61086	0.786985	0.0376656		0.631357	0.586375	0.591483	0.89261	0.75866	0.530695	0.801134	0.880559	0.172323	0.24806	0.884498	0.547034	-0.490689	-1.03109	-0.625544	-0.761355	0.341539	0.293564	0.452069	0.154151	0.228999	0.35305	0.357624	0.405242	-0.0465545
1811	6	6	1	AI893646	Mm.332303	537504	Ptprk	protein tyrosine phosphatase, receptor type, K	3.74608	0.271091	0.197518	0.052491	0.0186873	3.17292	2.66486	2.58139	2.32516	0.60419	0.230907	0.209008	0.267532	0.308032	0.680034		0.421359	0.664441	0.40448	0.649185	0.368038	0.437183	0.268212	0.428017	0.942534	0.724537	0.48035	0.405972	0.624927	0.493109	0.301138	0.198534	0.328337	0.123701	0.242823	0.211696	0.208454	-0.180053	0.24302	0.121231	0.298642
3191	9	18	16	AI465320	Mm.32416	644818	6330407D12Rik	RIKEN cDNA 6330407D12 gene	3.73158	0.272104	0.422635	0.114202	0.0566177	1.70192	0.127875	1.83105	2.88287	2.05004	0.418993	0.910467	0.367737	0.245649	0.319634		-0.0644747	-0.00511938	0.115807	0.45357	-0.547607	0.240473	-0.0428136	-0.211113	-0.259804	0.100695	-0.445092	-0.334301	0.51693	0.190126	0.204639	0.723259	0.240565	0.335582	0.422161	0.430217	0.304376	0.341816	0.166255	0.509647	0.109417
3153	9	18	14	AI451266		635695	AI451266		3.72945	0.272104	0.691296	0.196099	0.0544692	0.714494	4.74399	16.6221	3.40727	1.51669	0.638309	0.0976148	0.0228646	0.20352	0.410816		0.430284	0.472976	0.805067	0.598112	0.792089	1.02225	0.865342	0.354115	1.14473	0.771513	0.480805	0.700461	0.959233	0.715184	0.701708	0.865147	0.774981	0.554579	0.690488	0.910472	0.692101	0.543403	0.195116	0.139226	0.98385
5285	15	3	13	AI448873		614652	AI448873		3.72938	0.272104	0.872949	0.224665	0.115532	1.54404	1.3115	3.28122	0.555909	4.18234	0.440937	0.411923	0.202068	0.711785	0.153775		1.08336	0.065806	0.180053	-0.298192	0.575318	0.77646	0.059138	-0.131501	0.491257	-0.0201856	-0.344989	-0.394198	0.666276	0.836609	-0.48196	-0.637014	0.594285	0.672108	-0.120817	0.972521	0.797299	0.456574	-0.129328	-0.461416	0.264989
5574	16	7	9	AI448400	Mm.24118	567768	Gstt2	glutathione S-transferase, theta 2	3.72142	0.27293	0.891728	0.254744	0.0233944	9.43233	10.3507	12.2958	13.403	6.59116	0.0545279	0.0270818	0.030594	0.0338326	0.0829549		0.0734089	0.488874	0.198968	0.208661	-0.146893	-0.343603	-0.237176	-0.232325	-0.0476319	0.390825	0.0504486	-0.047264	-0.272695	-0.414323	-0.259137	-0.319283	-0.809329	-0.856674	-0.522131	-0.734546	-0.768463	-0.430845	-0.414144	-0.567484	0.0545812
3275	10	7	2	BC002053	Mm.2945	475832	Capzb	capping protein (actin filament) muscle Z-line, beta	3.7127	0.273597	0.599135	0.148167	0.0897141	1.5624	2.83195	0.241601	1.7885	3.70407	0.438659	0.194163	0.857111	0.389688	0.174324		-1.35531	-0.627047	-1.02919	-0.742009	-0.893897	-1.29599	-0.48449	-0.854357	-1.19651	-1.19479	-1.00708	-1.38259	-1.2481	-1.46379	-0.83386	-1.21465	-1.12492	-0.9662	-0.462958	-0.79327	-1.87254	-1.35053	-0.645318	-0.862792	-0.718917
539	2	7	10	NM_133234	Mm.7660	574260	Bbc3	Bcl-2 binding component 3	3.70941	0.273597	0.610518	0.162023	0.0305712	3.65289	21.0986	4.95296	4.7998	7.52694	0.197245	0.016628	0.11951	0.135385	0.068836		0.776326	0.822662	0.906711	0.488888	0.719345	0.599661	0.25437	0.517194	0.439725	0.738302	0.446375	0.234911	0.0376521	-0.032748	-0.136659	0.142261	0.369615	0.209751	0.335437	0.272664	0.470268	0.465333	0.342598	0.35083	0.747222
5647	16	4	13	AI450765	Mm.23998	617183	9430020E02Rik	RIKEN cDNA 9430020E02 gene	3.70555	0.273597	0.312177	0.0898081	0.021072	1.22598	6.96364	3.60363	8.0489	3.77387	0.505929	0.0527469	0.180003	0.0635818	0.17132		-0.168681	-0.238965	0.226516	-0.0282346	0.24958	-0.213731	0.00761574	-0.260131	0.133061	0.0928721	0.110312	0.182407	0.342442	0.360464	0.244336	0.0075099	-0.0119938	-0.015057	0.111347	0.0749831	0.0312191	-0.136419	-0.155512	-0.0410944	-0.42963
614	2	6	14	AI449251	Mm.33921	619832	Lrat	lecithin-retinol acyltransferase (phosphatidylcholine-retinol-O-acyltransferase)	3.70358	0.273597	0.816677	0.221764	0.0402887	13.1203	9.68264	0.0546027	10.114	1.37256	0.0349572	0.0305255	0.961903	0.0448987	0.442881		-0.260955	-0.26616	-0.177269	-0.194958	-1.1684	-1.25987	-0.578033	-0.989512	-0.981567	-0.672631	-0.236942	0.00276516	-0.412086	-0.686349	-0.256391	-0.459416	-0.082188	-0.201453	0.155395	-0.061733	-0.153333	-0.232466	-0.249746	-0.238482	-0.75288
1213	4	16	7	AI429183	Mm.334499	515858	1700001E04Rik	RIKEN cDNA 1700001E04 gene	3.68799	0.275661	4.74137	1.21727	0.314431	3.21328	0.636016	3.61741	35.5466	4.12344	0.227487	0.628918	0.179109	0.0251472	0.156681		-5.9101	-5.63222	-5.48858	-6.22547	-5.67543	-5.00722	-6.52858	-6.43964	-6.48829	-6.32988	-6.86615	-6.32467	-6.05619	-6.27877	-6.73825	-6.32023	-5.8522	-5.49155	-6.96046	-4.32758	-5.936	-5.78823	-4.92068	-7.14631	-4.71902
81	1	5	5	AF328796		350863	AF328796	Mus_musculus_zinc_finger_protein_BERF-1_(Zfp148)_gene	3.67789	0.275661	0.242275	0.0650112	0.085372	0.567681	3.34766	0.0998976	1.63739	1.02434	0.700538	0.159018	0.937027	0.4132	0.533095		0.45676	0.522411	0.593215	0.503866	0.784227	0.512807	0.21205	-0.251222	0.839648	0.934841	-0.467916	-0.177478	0.537458	0.75328	0.521495	0.212984	0.346157	0.549554	-0.201728	0.233194	0.56716	0.400345	-0.0040641	-0.11348	-0.148929
3134	9	18	13	AI450811	Mm.260587	618088	C630005D06Rik	RIKEN cDNA C630005D06 gene	3.67779	0.275661	0.23942	0.071476	0.0365139	0.172146	5.82806	4.26515	0.483183	0.684261	0.899943	0.0711463	0.144431	0.739775	0.64802		0.535875	1.07007	1.02543	0.702886	0.973621	1.15915	0.860763	0.620141	0.985554	1.10442	0.76456	0.828259	1.09852	0.958862	1.0809	1.43733	0.880198	0.968658	0.958588	0.61847	0.676254	0.820412	0.438769	0.722242	1.15261
2384	7	9	12	AI450927	Mm.288546	608188	G630013P12Rik	RIKEN cDNA G630013P12 gene	3.671	0.275661	1.39616	0.376125	0.111422	5.91561	1.97049	2.26175	2.96531	2.95666	0.109118	0.291437	0.306751	0.238948	0.223851		-1.59211	-1.13378	-1.16526	-1.36847	-2.15409	-1.58101	-1.39426	-2.10381	-1.86052	-1.83969	-2.25849	-1.98615	-0.889295	-0.743844	-0.936126	-1.23334	-0.992381	-1.15975	-0.928974	-1.11107	-1.24059	-1.09809	-1.05299	-1.4055	-1.84487
107	1	12	6	AI429623	Mm.294173	419263	Gtf3c1	general transcription factor III C 1	3.66595	0.275661	0.294097	0.0825181	0.0764164	0.0242803	2.0268	1.12629	2.10402	0.196045	0.984518	0.282709	0.519899	0.339556	0.876753		0.00768027	-0.357749	-0.819459	-0.28491	-0.665377	-0.0180712	-0.504913	-0.406016	-0.290026	-0.507083	-0.111705	-0.597615	-0.115611	-0.296959	-0.400815	0.25867	-0.181969	-0.157418	0.178451	-0.315103	-0.253748	-0.424681	-0.459666	-0.600225	-0.437912
1456	5	12	1	AI323827	Mm.19142	634706	Capza1	capping protein (actin filament) muscle Z-line, alpha 1	3.66546	0.275661	0.22035	0.062658	0.0544118	2.29349	0.296991	0.674449	0.262066	4.17007	0.325715	0.804457	0.662307	0.847756	0.154363		-1.79223	-1.66639	-1.37881	-1.06965	-1.62966	-1.69627	-1.29085	-1.21636	-1.77111	-1.7926	-1.31843	-1.46751	-1.98716	-1.82353	-1.35194	-1.47733	-1.69742	-1.75924	-1.57125	-1.35119	-2.01595	-1.86797	-1.58391	-1.10759	-1.64709
778	3	18	3	AI325940	Mm.8294	582767	Vbp1	von Hippel-Lindau binding protein 1	3.66227	0.275661	0.309744	0.0935845	0.0394822	8.26753	3.07403	2.02606	0.406322	1.66844	0.0653797	0.17682	0.33902	0.776211	0.379817		-0.358079	-0.648167	-0.600868	-0.623611	-0.48594	-0.490794	-0.590288	-0.349419	-0.155141	-0.388158	-0.124953	-0.0627773	0.177316	0.0703366	0.145007	0.10097	-0.338077	-0.254293	-0.318725	0.0508419	0.128922	-0.358806	0.123325	-0.228487	0.124951
1484	5	2	3	AI325991	Mm.25306	597365	Rab9	RAB9, member RAS oncogene family	3.65903	0.275661	0.342455	0.0954324	0.0228456	2.70072	0.190719	5.38467	1.16795	7.15548	0.278276	0.869555	0.105834	0.513903	0.0736572		0.961565	0.856349	1.39353	1.30293	1.3753	1.11607	1.25576	1.63679	1.42055	1.29585	1.37714	1.43167	0.916788	0.975625	0.985591	1.06068	0.856433	1.0549	0.973267	1.00804	0.773094	0.732054	1.01114	1.13485	1.29704
3919	11	5	17	AI465376	Mm.154275	651550	9930104E21Rik	RIKEN cDNA 9930104E21 gene	3.65808	0.275661	0.461573	0.126777	0.0553867	0.471765	5.32399	2.21169	3.64237	3.1207	0.744027	0.0819959	0.312648	0.187235	0.212551		-1.07059	-1.41429	-1.62615	-1.36051	-1.23736	-1.54668	-1.24694	-1.64007	-1.08245	-1.06084	-1.65593	-1.31682	-1.41442	-1.2352	-1.74469	-1.75903	-1.45589	-1.39334	-1.26595	-1.45013	-1.05918	-1.30395	-1.18066	-1.21756	-0.984215
1871	6	9	4	AK090252	Mm.77396	338108	Ttc7	tetratricopeptide repeat domain 7	3.64986	0.276662	0.379221	0.104631	0.0833827	0.864688	1.0813	0.576308	0.820499	4.50107	0.596005	0.471278	0.699229	0.616451	0.140073		-1.30176	-0.811891	-0.890075	-0.826221	-0.964068	-1.34617	-0.697261	-0.770227	-1.35593	-1.43872	-0.553831	-1.25098	-1.40719	-1.5431	-1.27804	-1.12531	-1.52555	-1.52817	-0.973907	-0.712358	-1.75093	-1.49608	-0.924037	-1.15134	-1.06867
3902	11	7	16	AI451691	Mm.9776	643707	Lphn2	latrophilin 2	3.6441	0.277124	0.974333	0.265982	0.0275699	0.941137	1.00649	17.7472	8.89201	25.7345	0.57528	0.495025	0.0219191	0.0549675	0.026961		0.37875	0.8015	0.861036	0.474862	0.162598	0.268314	0.665454	0.672541	0.461171	0.61596	0.366196	0.53671	-0.0918339	-0.0777099	0.25444	-0.139286	0.0631239	0.215039	0.10192	0.0224354	0.0840804	-0.0802422	-0.0535023	-0.0117078	1.12626
1597	5	1	9	AI428454	Mm.277089	554202	Gorasp1	golgi reassembly stacking protein 1	3.6402	0.277124	0.653032	0.178569	0.154456	0.893707	1.86478	0.92491	0.814175	3.41939	0.588866	0.305975	0.58268	0.618196	0.191567		-2.40561	-1.74557	-2.5127	-2.06886	-3.07613	-3.09362	-2.10482	-2.02595	-2.33736	-2.56708	-1.97348	-2.76023	-2.6812	-2.59042	-2.6215	-2.52866	-2.44194	-2.54979	-2.66632	-2.57987	-2.75523	-2.66517	-2.08998	-1.90597	-2.46453
3734	11	10	7	AI427749	Mm.127058	492530	Stard4	StAR-related lipid transfer (START) domain containing 4	3.6184	0.280256	1.49388	0.445534	0.016213	39.117	15.1598	50.5114	20.4303	5.94745	0.0258996	0.0176205	0.021283	0.0251472	0.0949196		1.17411	0.774264	0.930254	1.06925	0.795386	0.616253	0.812277	0.643319	1.89622	1.54528	1.64391	1.77952	2.39466	2.20702	2.21057	1.99327	1.86532	1.94107	1.83405	1.74344	1.72698	1.60852	1.70962	1.80594	2.18516
3190	9	17	16	AI465318	Mm.60400	644419	B230308G19Rik	RIKEN cDNA B230308G19 gene	3.61636	0.280256	0.709904	0.196262	0.0475508	0.107959	1.69654	5.73743	7.15792	5.04399	0.936673	0.333709	0.0948216	0.0759447	0.119489		0.358799	0.167872	0.216345	0.572202	0.27784	0.41568	0.200699	0.193315	-0.0438473	0.253323	0.44412	0.660254	0.83225	1.00824	1.08278	1.28049	0.831125	0.84125	0.943054	0.49501	0.871011	0.826278	0.540859	1.06588	0.71206
3421	10	1	10	AI448500	Mm.139572	574011	4930400K19Rik	RIKEN_cDNA_4930400K19_gene_(4930400K19Rik)	3.61425	0.280256	0.538204	0.14946	0.158137	0.223569	1.44885	1.35353	0.661434	0.00635202	0.8687	0.383681	0.463616	0.670833	0.9959		0.0171889	-0.232129	0.0800708	-0.238028	-0.253996	0.125276	-0.0292641	-0.198784	-0.583639	0.155651	-0.249849	-0.0803158	-0.194464	1.77e-05	-0.118999	-0.198907	0.0887512	-0.156093	0.253748	0.547838	-1.09006	0.436118	-0.254778	-0.403892	-1.3927
3545	10	11	16	AK050586	Mm.131285	652557	C920006O11Rik	2 days pregnant adult female oviduct cDNA, RIKEN full-length enriched library, clone:E230035G13 product:unknown EST, full insert sequence	3.60825	0.280597	0.464365	0.129895	0.0484698	0.0697678	8.08407	5.80354	8.57284	0.211521	0.958153	0.0416676	0.0931255	0.0580798	0.868455		-0.0288958	0.168751	0.0462226	0.126658	-0.0430489	-0.0690252	0.177184	0.117472	-0.324566	-0.0407927	0.134739	0.39737	-0.524213	-0.674452	-0.0741237	-0.229436	-0.208677	-0.123682	0.229564	-0.209496	-0.587097	-0.765776	-0.627007	-0.280687	-0.961418
3696	11	10	5	AI415675	Mm.53862	353630	Plxnb1	plexin B1	3.60523	0.280597	0.762389	0.209344	0.0332505	0.411995	5.30851	4.36922	10.0039	5.30248	0.771905	0.082259	0.140388	0.0454923	0.111617		-0.00219965	-0.0622287	-0.0113246	0.309242	0.0201968	-0.200579	0.0292863	0.0967191	-0.241342	-0.108867	0.238773	0.346254	0.107248	0.0880396	0.577505	0.349173	-0.246569	-0.0988568	-0.110722	0.13135	-0.0378364	0.326121	0.108193	0.289761	0.443231
3058	9	18	9	NM_027827	Mm.273958	571597	Afmid	arylformamidase	3.59878	0.28127	0.605486	0.215385	0.112986	5.08225	1.88458	5.32359	6.7974	0.818515	0.135758	0.303163	0.10737	0.0832904	0.600306		0.629765	0.870821	0.874266	0.932207	0.73864	0.300523	0.588376	0.484485	0.796836	0.635772	0.849308	0.968422	0.965936	0.809554	1.27779	1.10789	0.639351	0.708662	0.884077	0.522233	0.750776	-0.876545	0.766512	0.865901	0.984321
3259	10	10	1	AI323609	Mm.275150	574704	RFWD1	ring finger and WD repeat domain 1	3.5638	0.287572	0.438289	0.129912	0.061303	0.284962	7.59045	0.726017	1.56621	4.07847	0.83338	0.0458632	0.648467	0.426403	0.157928		-0.699831	-0.530475	-0.820125	-0.173831	-0.0417019	-0.705934	0.0830313	-0.792517	-0.469654	-0.827165	0.0601353	-0.402305	-0.342452	-0.163133	0.138393	-0.201249	-0.244308	-0.486412	-0.0879707	-0.233245	-0.55679	-0.655477	-0.961609	-0.49347	0.20532
3861	11	4	14	AI450860	Mm.32368	618452	Ccm1	cerebral cavernous malformations 1	3.5619	0.287572	0.465255	0.136228	0.0408334	11.1975	1.92922	0.996108	0.690847	7.66166	0.0433854	0.296909	0.559777	0.659146	0.0679419		0.318086	0.129287	0.314804	-0.296417	0.82189	0.728145	0.580173	0.49583	1.08484	0.72781	0.572573	0.439286	1.03669	0.889601	0.502093	0.559361	0.846499	0.833796	0.489879	0.651714	0.701793	1.01568	0.35447	0.13597	0.590601
3521	10	6	15	AI450241	Mm.345903	637405	AI450241	Transcribed sequences	3.55862	0.287572	0.39605	0.116104	0.0177304	13.2704	3.72592	4.00758	6.71867	1.91169	0.0349572	0.136741	0.157565	0.0846612	0.339165		-0.812195	-1.16692	-0.872517	-0.852322	-0.371745	-0.350519	-0.661294	-0.28874	-0.514722	-0.477923	-0.588665	-0.452665	-0.253863	-0.423775	-0.528093	-0.532907	-0.293054	-0.226536	-0.331794	-0.207158	-0.226276	-0.358046	-0.656823	-0.651852	-0.0926612
5536	16	7	7	AI426666		524260	AI426666		3.5524	0.288073	0.335863	0.0947646	0.0442696	0.204162	3.87813	1.09421	4.56459	0.549963	0.879777	0.129924	0.529632	0.145532	0.699522		0.708847	0.727456	0.601095	0.488521	0.585713	0.722692	0.703804	0.707086	0.525592	0.770142	0.892553	0.572959	0.47681	0.501105	0.764413	0.565677	0.944954	0.853297	0.930062	0.364601	0.25908	0.505633	0.319284	0.443608	0.42136
1582	5	5	8	AI427674	Mm.301939	522675	AI427674	Adult male epididymis cDNA, RIKEN full-length enriched library, clone:9230114I18 product:unknown EST, full insert sequence	3.54454	0.288943	0.277389	0.0804282	0.0982163	0.825163	0.272443	2.02917	0.0475398	1.42365	0.60804	0.818161	0.338839	0.96868	0.432047		-0.432867	-0.523391	-0.752611	-0.495624	-0.902931	-0.1081	-0.369496	-0.72647	-0.17002	-0.301712	-0.490269	-0.444299	-0.101002	0.0736386	-0.727904	-0.404998	-0.308385	0.0234746	0.454353	-0.605437	-0.229936	0.220273	-0.568576	-0.0996211	-0.583355
1682	5	10	13	AF076623	Mm.331129	614992	Nes	nestin	3.53633	0.289696	0.213465	0.0576806	0.107011	1.19465	0.126047	0.881705	0.345481	0.14445	0.511922	0.911677	0.597138	0.805057	0.90675		-0.0430198	0.350031	-0.0367592	0.0415941	-0.23199	0.158524	0.628224	-0.0261055	-0.309737	-0.00231959	-0.0673619	-0.141801	-0.0631539	-0.103419	0.549611	-0.25178	-0.278438	0.108629	0.845874	-0.0396696	0.356028	0.216133	0.234552	-0.250231	-0.18447
4404	13	15	4	AI415018	Mm.195525	335054	D2Bwg0891e	DNA segment, Chr 2, Brigham & Women's Genetics 0891 expressed	3.52971	0.289696	0.440569	0.128333	0.0366882	4.03401	3.45021	1.56451	1.29898	16.8602	0.176791	0.152386	0.416474	0.483502	0.0284984		-0.425251	0.0979956	0.0330539	0.0872138	0.128875	0.15415	0.439336	0.376317	-0.0833699	0.0481718	0.0964969	-0.249577	-0.140497	-0.188979	0.142359	0.388781	-0.302572	-0.26769	0.0733734	-0.280978	-0.67274	-0.344646	0.0836558	-0.0531219	-0.781248
3223	9	12	18	AI662103	Mm.272457	720277	1300013F15Rik	RIKEN cDNA 1300013F15 gene	3.52669	0.289696	0.341476	0.104413	0.0209611	5.08017	3.57841	6.91868	2.52239	1.5718	0.135758	0.144418	0.0715087	0.28575	0.399636		2.11219	2.46314	2.16878	2.28357	2.63971	2.70537	2.48874	2.44135	2.65938	2.52153	2.28144	2.66675	2.40954	2.29427	2.63817	2.40155	2.17885	1.97465	2.38525	2.31026	2.12144	2.33083	2.18408	2.14433	2.30733
847	3	11	7	AI428005	Mm.301527	484296	Pdhb	pyruvate dehydrogenase (lipoamide) beta	3.52163	0.289696	0.431457	0.140622	0.0206691	3.43309	2.44672	6.35934	20.3878	6.21956	0.212463	0.232158	0.080016	0.0251472	0.089664		0.083581	-0.192772	-0.196987	0.0430978	-0.39711	-0.243644	-0.228552	-0.305507	-0.30919	-0.433644	-0.238437	-0.0298353	-0.413174	-0.303641	-0.315371	-0.285924	-0.52359	-0.526478	-0.408886	-0.00122495	-0.0267907	-0.252698	-0.234951	-0.0556454	-0.693981
3457	10	18	11	AI447803	Mm.26062	585541	2600017H08Rik	RIKEN_cDNA_2600017H08_gene_(2600017H08Rik)	3.52089	0.289696	0.584937	0.167296	0.102534	2.12476	0.796429	1.69234	0.432378	1.92281	0.348822	0.563356	0.391416	0.764865	0.336854		-1.42158	-1.1587	-1.08575	-0.815314	-1.25192	-1.6187	-0.946278	-1.56827	-1.10954	-1.71907	-1.62402	-1.84951	-0.787581	-0.779843	-0.634989	-0.748707	-1.08844	-0.804205	-0.700691	-0.845442	-0.935522	-1.08632	-0.481725	-1.25532	-0.907595
261	1	14	14	AI449115	Mm.32113	619105	AI449115	Transcribed sequence with moderate similarity to protein sp:P00722 (E. coli) BGAL_ECOLI Beta-galactosidase	3.51539	0.289696	0.0799088	0.0243441	0.0476812	0.35924	0.438593	0.307542	0.0549003	1.62107	0.796315	0.723141	0.818974	0.964657	0.389163		0.308778	-0.227675	0.315592	0.188773	0.178241	0.515667	0.27853	0.0620152	-0.0694885	0.200891	0.291888	0.195644	0.144754	0.161784	0.245277	0.413272	0.18211	-0.125002	0.292979	0.477575	0.0955095	0.426076	-0.101192	-0.098458	0.228687
1852	6	9	3	NM_029595	Mm.293018	515806	1700023A18Rik	RIKEN cDNA 1700023A18 gene	3.51532	0.289696	2.02142	0.576727	0.198406	2.2869	13.4015	0.569498	0.653094	6.02796	0.326702	0.0191354	0.702725	0.673932	0.0932915		-2.24503	-1.93452	-2.40259	-1.71638	-2.86954	-3.05256	-2.33928	-2.6093	-2.55197	-3.24136	-1.94384	-1.26107	-1.02746	-1.40187	-1.49796	-1.39706	-2.86819	-2.57585	-2.28063	-1.99143	-2.63514	-2.3164	-1.78923	-1.7568	-2.88798
5368	15	10	17	NM_010496	Mm.34871	Idb2	Idb2	inhibitor of DNA binding 2	3.5131	0.289696	1.26774	0.354855	0.0305815	12.7572	36.2305	8.30931	0.194197	4.73125	0.0363957	0.016628	0.0528346	0.882732	0.130921		-0.245987	0.0880348	0.223886	0.0297179	0.512264	0.20156	0.520272	0.146735	-0.419782	-0.330734	-0.459772	-0.0755918	-0.837494	-0.659331	-0.369217	-0.776154	-0.0244029	-0.0598514	0.572933	0.106851	0.0734018	0.10183	0.274142	0.295166	0.371623
3738	11	14	7	AI428031	Mm.2402	513854	AA536749	expressed sequence AA536749	3.50765	0.29025	0.37957	0.102588	0.0579341	1.15673	1.04849	1.5677	5.90503	2.72108	0.521624	0.480772	0.415818	0.103571	0.242842		-1.81658	-1.57536	-1.8305	-1.29085	-1.43834	-1.67057	-1.44681	-2.03493	-1.75354	-1.49664	-2.09348	-2.27603	-2.07828	-2.12234	-1.60568	-2.02967	-2.07231	-1.82033	-1.7934	-2.16458	-2.23421	-2.31323	-1.95777	-2.18224	-1.76958
4560	13	19	12	AI448833	Mm.288565	614363	2810441O16Rik	RIKEN cDNA 2810441O16 gene	3.49232	0.292929	0.379946	0.106963	0.0367152	3.8385	21.4174	0.532351	7.81042	1.70588	0.18536	0.016628	0.715497	0.0659384	0.372613		-0.419104	-0.368709	-0.330171	-0.0235546	-0.570919	-0.603035	-0.358201	-0.718346	0.152275	-0.258313	-0.341512	-0.30106	-0.375891	-0.362682	-0.429286	-0.459228	-0.0368861	0.0594227	-0.152232	-0.29667	0.0376222	0.0102245	-0.31436	-0.178984	0.212754
2021	6	7	12	AI447595	Mm.153271	598772	A930033H14Rik	RIKEN cDNA A930033H14 gene	3.47045	0.296168	0.296747	0.086993	0.028678	3.20444	12.1745	0.081236	7.48574	2.75273	0.227887	0.0211394	0.945732	0.0709022	0.240696		0.460878	0.0493617	0.75887	0.501296	-0.0250253	0.280381	0.416473	0.067664	0.269925	0.432711	0.572591	0.767179	0.225514	0.319676	0.359928	0.590375	0.635282	0.710537	0.609475	0.640831	0.132774	0.334454	0.393569	0.280984	0.449292
658	2	12	16	AK027904	Mm.288567	652518	Hbb-y	hemoglobin Y, beta-like embryonic chain	3.46966	0.296168	1.89161	0.554239	0.0245645	16.9738	91.8129	7.47474	47.2957	63.9224	0.0290256	0.016628	0.0642004	0.0251472	0.026961		0.74977	0.871889	0.275773	0.202629	1.14555	1.45034	0.768015	0.737405	0.748549	0.665755	0.519986	0.205473	1.70237	1.54253	1.34015	1.2705	0.271693	0.434372	0.375211	0.330387	0.809248	1.04777	0.732071	0.707985	1.02688
5128	15	17	4	AI413678	Mm.248796	385045	Sult4a1	sulfotransferase family 4A, member 1	3.46785	0.296168	0.396311	0.113983	0.0299325	2.74742	1.19394	6.97577	6.04065	3.71047	0.273135	0.440816	0.0711286	0.0996485	0.174256		0.323449	-0.173759	0.0413471	0.307617	0.405686	0.210878	0.572211	0.568754	0.126353	-0.0454728	0.623074	0.513847	0.112921	0.0176191	0.40186	0.35826	-0.0116005	0.01475	0.0680669	0.1926	0.255396	0.186833	-0.0251017	0.229329	-0.106352
5124	15	13	4	AI415012	Mm.24549	334959	4933430A16Rik	RIKEN cDNA 4933430A16 gene	3.46197	0.296168	0.195294	0.0567124	0.0351223	3.73704	0.681645	0.443764	0.851279	5.89182	0.19168	0.608637	0.749703	0.604947	0.096098		0.161965	0.0936256	0.285237	0.164491	0.445528	0.157769	0.483182	0.875412	0.408474	0.399085	0.524781	0.301363	0.32005	0.240297	0.667847	0.921247	0.51386	0.574975	0.44658	0.621299	0.423414	0.353157	0.499939	0.396619	0.785382
4946	14	6	14	AI451178	Mm.790	634935	Tparl	TPA regulated locus	3.46154	0.296168	0.313308	0.0911281	0.0292607	14.2623	0.838379	0.34497	1.03565	0.217481	0.0331954	0.549448	0.79864	0.547692	0.865603		0.256678	0.0554935	0.158368	0.014675	0.475481	0.917551	0.508807	0.90749	0.173911	0.251425	0.218774	0.174638	0.162139	0.0234228	0.37594	0.114692	-0.0262298	0.300108	0.04403	0.303905	0.0699854	-0.0873096	-0.184772	0.268302	-0.258768
4978	14	19	15	AI451641	Mm.30631	643306	AI451641	Transcribed sequences	3.4479	0.298323	0.0718219	0.0205394	0.0287825	0.19223	1.26972	0.493848	0.509012	0.26017	0.886746	0.421889	0.730265	0.728206	0.843996		0.104667	-0.0586501	0.131143	0.188496	0.0640494	0.289688	0.137431	0.0074557	0.378864	0.0677739	-0.0576814	0.276498	0.617911	0.16926	-0.189513	0.265926	0.169748	0.176347	0.373404	0.106273	0.371459	0.409427	0.637217	0.304445	-0.0372341
956	3	6	13	AI449663	Mm.3374	601088	Efnb1	ephrin B1	3.44151	0.29908	0.251618	0.0727846	0.0262607	0.21559	1.30391	3.91922	0.779188	11.3407	0.873667	0.413371	0.162041	0.628886	0.0419628		0.134756	0.204153	-0.297224	-0.0434658	0.19814	0.126797	0.153401	-0.0865548	-0.19897	-0.0326188	0.125978	0.257251	0.401171	0.059132	-0.123055	0.128343	0.026724	-0.131237	-0.0211948	-0.0301467	0.151224	0.0654756	-0.00851552	0.0283341	0.0237777
5644	16	1	13	AI450660	Mm.33824	616890	Snx7	sorting nexin 7	3.41358	0.304089	0.471576	0.142616	0.0417873	7.06975	2.37262	4.035	0.646748	5.58893	0.0827616	0.239234	0.15617	0.676011	0.104063		-0.0451642	-0.432221	-0.303001	-0.380413	-0.52742	-0.557244	-0.558677	-0.763089	-0.220628	-0.374823	-0.399953	-0.512535	0.281264	0.275128	-0.140684	-0.520057	0.247697	0.269073	0.138695	0.0859733	0.630461	0.413446	-0.150096	-0.0309338	0.0536771
1560	5	2	7	AI430817	Mm.269413	477484	D430025H09Rik	RIKEN cDNA D430025H09 gene	3.41148	0.304089	1.22277	0.350569	0.222764	2.14269	6.49947	0.710118	0.323738	1.2724	0.345656	0.0595346	0.652348	0.817452	0.465803		-0.663407	-0.0716007	-0.00113881	-0.0930887	-0.414436	-0.778528	0.0291804	-0.25559	-0.988609	-0.880405	0.0919512	-1.44221	-1.17828	-1.33546	-1.59846	-1.26779	-0.388549	-0.0943868	-0.799162	-0.517022	-1.2118	-1.03994	-0.273463	-0.285043	-1.09493
3028	9	7	8	AI429067	Mm.331805	515173	1110038M16Rik	RIKEN cDNA 1110038M16 gene	3.40943	0.304089	0.554473	0.162613	0.0726352	0.81412	0.947759	3.85924	0.942089	9.77882	0.611341	0.512735	0.165383	0.574404	0.048386		-2.38901	-1.85639	-2.43172	-2.26966	-2.37554	-2.11477	-2.53849	-2.53455	-2.11661	-1.98281	-2.55278	-2.5891	-2.94894	-2.84774	-2.66902	-2.50458	-2.37429	-2.74046	-2.61777	-2.37709	-3.16691	-2.89821	-2.18513	-2.41633	-2.16383
3075	9	16	10	AI448344	Mm.340408	573631	AI448344	Transcribed sequences	3.40038	0.304975	0.352453	0.10827	0.0959098	1.41428	0.0169565	3.29842	0.0656515	0.731635	0.466304	0.986711	0.20112	0.959357	0.632478		1.12546	-0.0111205	0.415776	0.4024	0.443208	0.589989	-0.286204	-0.343181	0.135579	0.479202	-0.253307	0.161465	0.460138	0.623955	-0.471937	-0.437884	0.299219	0.307548	-0.166063	-0.344103	-0.198067	0.499033	-0.143157	-0.192644	0.746908
2914	9	7	2	AI894169	Mm.260144	388019	Pzp	pregnancy zone protein	3.39922	0.304975	0.934452	0.28675	0.0752433	3.1351	67.1335	2.01412	0.671359	1.5216	0.234008	0.016628	0.340714	0.667155	0.409911		1.17233	1.80315	0.874057	1.07325	1.10963	0.928695	1.73224	1.34653	0.924076	0.663009	0.712689	0.726292	0.184027	0.26437	0.283189	0.0372166	1.06627	0.892725	0.982671	1.26685	0.539602	0.456828	0.63469	0.516986	1.01878
3300	10	13	3	AI414766	Mm.1585	315026	Tm7sf1	transmembrane_7_superfamily_member_1_(Tm7sf1)	3.38719	0.306985	0.943692	0.281663	0.144708	2.30781	1.79108	1.27526	1.8419	1.34655	0.324252	0.318972	0.482983	0.382342	0.447516		-1.7105	-1.05154	-1.71053	-0.699384	-0.803985	-1.96721	-0.505276	-1.39937	-1.83416	-2.07542	-1.51688	-2.16432	-1.97158	-1.80807	-1.67836	-1.73567	-1.85562	-1.27828	-1.19871	-1.49229	-2.2783	-1.72827	-1.22187	-1.49154	-0.863226
3410	10	9	9	AI429492	Mm.254463	552693	AI429492	0 day neonate eyeball cDNA, RIKEN full-length enriched library, clone:E130003H10 product:ouabain resistance 1, full insert sequence	3.38112	0.307732	0.48185	0.1569	0.0323345	0.392648	6.51223	7.92695	8.57174	5.44414	0.780257	0.0595346	0.0580109	0.0580798	0.107876		-0.264879	-0.636927	-0.31107	-0.0402821	-0.476557	-0.150388	-0.341575	-0.223486	-0.475676	-0.272981	-0.17335	0.051212	-0.573579	-0.519778	-0.54806	-0.215476	-0.30608	-0.250668	-0.213162	-0.290902	0.318677	-0.118681	-0.233941	0.026832	-0.82308
777	3	17	3	AI325918	Mm.21463	582113	A330042H22	hypothetical protein A330042H22	3.37472	0.30845	1.16929	0.352868	0.0975332	8.59933	10.9071	1.51812	7.53297	0.815471	0.0611963	0.0247322	0.425126	0.0702302	0.600913		-0.634669	-1.11784	-0.690065	-0.515679	0.273335	-0.399401	0.0717616	0.0939625	-0.319542	-0.450345	0.219239	-0.318478	0.0682588	0.346067	0.300101	0.590477	-0.125703	-0.0770221	-0.438154	-0.230668	0.25707	0.0958908	0.494856	0.346499	0.0360525
16	1	16	1	AI385635	Mm.20873	368355	Tnrc11	trinucleotide repeat containing 11 (THR-associated protein)	3.3715	0.30845	0.224656	0.0721325	0.0464779	0.547527	2.07045	3.86575	0.692206	5.50779	0.708325	0.277338	0.165174	0.658714	0.106137		-0.825928	-1.25011	-1.32661	-0.344958	-0.665519	-0.620412	-0.477546	-0.935905	-1.25138	-1.26965	-0.230876	-0.618861	-0.784151	-0.464084	-0.548121	-0.504331	-0.912921	-0.839998	-0.718685	-0.256682	-0.503417	-0.563504	-0.510338	-0.209539	-0.581337
4913	14	11	12	AI448983	Mm.343453	615451	6720457D02Rik	RIKEN cDNA 6720457D02 gene, mRNA (cDNA clone IMAGE:5035411), containing frame-shift errors	3.36445	0.309199	0.870298	0.257006	0.0978496	3.85644	1.38424	5.73753	1.97598	0.593932	0.184424	0.396433	0.0948216	0.360396	0.683081		0.11578	-0.942656	-1.31668	-0.835891	-1.03223	-1.22139	-1.0327	-1.37928	-0.0489307	-0.657438	-0.507404	-0.450264	0.400772	0.357943	-0.310683	-0.768503	-0.0510414	-0.0607265	-0.865648	-0.111476	0.71031	0.344762	-0.432129	-0.407252	-0.28135
4402	13	13	4	AI415010		334928	AI415010		3.3613	0.309199	0.521883	0.156937	0.0408442	3.25482	1.75015	2.31212	8.91629	8.16438	0.224145	0.323962	0.299846	0.0547733	0.0619978		0.570447	0.646993	0.744448	0.223352	0.829473	1.08076	0.825098	0.54187	0.17033	0.559286	0.547732	0.480012	0.582621	0.319296	0.116553	0.514474	0.337398	0.313608	0.171275	0.161436	-0.0561105	0.197918	-0.0767016	0.39642	0.979873
1527	5	7	5	AI413101	Mm.180338	385525	2610027L16Rik	RIKEN cDNA 2610027L16 gene	3.35889	0.309199	0.321579	0.0993181	0.107063	2.27046	1.29558	0.00298602	0.305481	4.11488	0.328629	0.414678	0.998051	0.826004	0.157033		-1.56296	-1.23507	-1.57458	-1.44855	-1.619	-1.31896	-1.35391	-0.972717	-1.70012	-1.50857	-1.47559	-2.04616	-1.85191	-1.71359	-1.82985	-1.79027	-1.88838	-1.64746	-1.74606	-1.59149	-1.8369	-1.7981	-1.73804	-1.86548	-1.36375
5665	16	3	14	AI662611	Mm.247788	633336	Cct2	chaperonin subunit 2 (beta)	3.35475	0.309329	0.313078	0.117409	0.0201037	7.29694	1.32333	0.659207	5.98487	7.90242	0.0789351	0.409847	0.66929	0.100984	0.0657152		-1.35108	-1.51609	-1.52021	-1.34963	-1.4913	-1.45491	-2.0235	-2.03459	-1.0891	-1.18601	-1.60442	-1.46113	-1.07913	-0.854591	-1.02538	-1.0784	-0.942327	-0.993488	-1.00276	-1.17753	-1.35363	-0.898506	-1.26672	-1.24991	-0.977884
842	3	6	7	AK087492	Mm.206536	423353	Sdc3	syndecan 3	3.35239	0.309329	1.4443	0.430713	0.069423	11.4392	2.0348	7.20359	0.0893373	7.30592	0.0417978	0.281512	0.0681853	0.947395	0.0715126		1.09118	1.05709	0.980866	0.874353	0.886575	0.526486	0.6519	0.594298	0.834858	0.929412	0.852064	0.743418	0.796382	1.04462	0.980757	0.896925	0.722091	0.414318	1.06159	0.562716	0.81109	0.671936	0.568636	0.684316	-0.0728877
3183	9	10	16	AI451881	Mm.32528	643877	AI451881	Transcribed sequences	3.3443	0.310549	0.905541	0.270813	0.0466613	1.47626	28.1829	4.14744	6.67577	1.67301	0.45329	0.016628	0.150064	0.0853725	0.37949		0.259488	-0.311815	-0.182414	0.325654	-0.0363613	-0.254672	-0.187428	-0.450706	0.0544554	-0.125554	-0.0555176	0.0932253	-0.291891	-0.286288	-0.467439	-0.448307	-0.342872	-0.294273	-0.312986	-0.221501	0.53724	0.229243	0.0181367	0.149527	-1.02078
3407	10	6	9	AI429475	Mm.152987	552564	Xpo7	exportin 7	3.33538	0.311691	0.30178	0.0914133	0.017873	8.7743	3.58552	6.85206	1.74052	5.53646	0.0595344	0.144138	0.0718924	0.39576	0.10544		0.199382	0.425961	0.0983761	0.437806	-0.00747479	-0.178977	0.176069	-0.0485639	0.361359	0.635553	0.357722	0.447153	0.719785	0.684099	0.506862	0.575816	0.291785	0.513836	0.517378	0.295789	0.520147	0.376027	0.436431	0.589684	0.772113
1210	4	13	7	AI429159	Mm.143832	515706	Halapx	haploid specific alanine rich acidic protein, X chromosome	3.33306	0.311691	1.62053	0.483231	0.254829	1.06048	0.424753	1.94244	3.10894	4.69367	0.543619	0.730287	0.351618	0.225476	0.132004		-5.24302	-4.21539	-4.74814	-4.65105	-4.2102	-3.93749	-6.21557	-5.42057	-5.07145	-5.57581	-5.88031	-4.9656	-4.4587	-4.78584	-4.6667	-4.52829	-4.73441	-4.35264	-5.28238	-3.64593	-5.25826	-4.61036	-4.10032	-5.54388	-4.4977
4897	14	14	11	AI447470	Mm.275413	598199	5730495N10Rik	RIKEN cDNA 5730495N10 gene	3.3298	0.311763	0.4715	0.138906	0.0782162	2.77761	0.961362	3.12698	0.235334	3.44855	0.269638	0.508903	0.214994	0.862898	0.190493		-1.22379	-1.28996	-1.12648	-0.624425	-1.17454	-1.32992	-0.853646	-1.32881	-1.4719	-1.50944	-1.8129	-1.14548	-1.8511	-1.6773	-1.51036	-1.95995	-1.93394	-1.96901	-1.12795	-0.979613	-2.02378	-1.69685	-1.06824	-1.40672	-1.60967
1979	6	3	10	AI449494	Mm.22256	577145	Mocs1	molybdenum cofactor synthesis 1	3.32081	0.313155	1.07618	0.325661	0.0431373	8.0548	17.002	0.199191	4.61729	9.36539	0.068373	0.016628	0.880039	0.142899	0.0514256		1.2759	0.537916	0.868446	0.826966	0.92546	0.948673	0.862549	0.917169	1.39364	1.27145	1.37339	1.70767	1.95471	1.82387	1.82807	1.99038	1.54334	1.48718	1.31616	1.02068	1.5409	1.4026	0.889019	1.10232	0.687372
4535	13	13	11	AI447301	Mm.274415	596381	Glcci1	glucocorticoid induced transcript 1	3.31187	0.314076	0.181964	0.0564096	0.032051	8.88408	0.812001	1.35576	1.62895	1.0653	0.058933	0.557938	0.463573	0.414043	0.521638		0.115744	0.166305	0.193548	0.0224826	0.378417	0.292236	0.4034	0.338246	-0.0380997	0.274385	-0.093502	0.011153	0.208084	0.107695	0.239577	0.148889	0.111241	0.538608	0.523041	0.0959152	0.304726	0.158393	0.237788	0.289201	0.299738
2131	6	3	18	AI429820	Mm.158073	423103-G	Tubd1	tubulin, delta 1	3.31052	0.314076	0.410861	0.12345	0.0515609	0.236365	0.834496	2.3281	5.52728	0.413826	0.862299	0.550423	0.297991	0.113914	0.762284		0.77609	1.12197	1.13954	0.890893	1.19424	1.21297	0.694347	1.19784	0.922783	1.0864	0.906058	1.08013	0.799729	0.712222	1.09169	1.12221	0.867577	0.939733	0.903671	0.694004	0.80551	1.04321	0.863777	1.26983	0.976684
1388	4	1	17	AI465500	Mm.12961	652724	Rhag	Rhesus blood group-associated A glycoprotein	3.30126	0.315635	0.431179	0.12361	0.0249663	1.22138	9.09119	10.4817	2.92123	0.929908	0.505999	0.0340578	0.0383043	0.241544	0.56115		-0.409937	-0.295608	-0.375742	-0.279197	-0.417736	-0.167226	-0.363563	-0.594406	-0.749416	-0.504738	-0.324716	-0.465772	-0.611994	-1.06066	-0.933464	-0.682959	-0.53066	-0.471152	-0.320994	-0.566477	-0.390548	-0.468748	-0.110084	-0.46933	-0.573014
1457	5	13	1	AI323858	Mm.251013	635002	Kpnb1	karyopherin (importin) beta 1	3.29545	0.316229	0.296206	0.0914749	0.0261908	4.04444	8.96007	9.87253	0.318153	3.02277	0.176495	0.0351533	0.0417098	0.820175	0.219097		-0.694311	-0.578404	-0.252068	-0.136052	-0.233043	-0.335094	-0.142156	0.41622	-0.338849	-0.48737	-0.291115	-0.358442	-0.708071	-0.841886	-0.340329	-0.399783	-0.386951	-0.423734	-0.102383	-0.0192247	-0.543746	-0.710555	-0.262666	0.105086	-0.287247
95	1	19	5	AI415726	Mm.255080	354437	D7Ertd458e	DNA_segment_Chr_7_ERATO_Doi_458_expressed_(D7Ertd458e)	3.29072	0.31656	0.231061	0.0687802	0.0499053	4.00543	1.77134	1.12365	2.01696	1.0509	0.17846	0.321294	0.520507	0.353055	0.525455		0.240502	0.264179	0.358813	0.249265	0.351201	0.551272	0.566158	0.744715	0.353337	0.175996	0.481103	-0.0672116	0.551575	0.621681	0.421977	0.675289	0.416188	0.187406	0.416127	0.56742	0.499452	0.284167	0.61092	0.678451	0.0230676
3796	11	15	10	AI448258		573396	AI448258	Mus_musculus_cDNA_clone_IMAGE:573396	3.28555	0.31656	0.41537	0.124442	0.082837	1.07414	0.734232	0.485023	5.13495	0.428385	0.54181	0.5864	0.734298	0.124979	0.754961		0.337254	-0.120476	0.0820096	-0.52771	0.270947	0.671278	0.731112	-0.399604	0.273655	0.323596	0.186052	-0.03806	0.690819	0.613068	-0.378576	0.409211	0.20069	0.0549791	0.0964952	0.376625	0.334874	-0.196777	-0.216974	0.20651	-0.130558
23	1	4	2	AI385745	Mm.12723	426165	Arl4	ADP-ribosylation-like_4_(Arl4)	3.28337	0.31656	0.666234	0.199307	0.105163	0.435955	10.7036	0.144356	0.943976	0.192145	0.760917	0.0257839	0.907875	0.573876	0.87881		-3.96989	-3.99038	-3.68992	-3.65737	-4.00201	-4.36453	-3.68217	-3.39029	-3.94303	-4.11904	-3.58423	-3.41813	-4.66933	-4.59538	-4.57021	-4.60383	-3.76042	-3.68364	-4.20024	-3.12686	-4.25606	-4.2393	-4.17325	-3.80416	-3.56638
4874	14	10	10	AI452320	Mm.259035	578560	D030028O16Rik	RIKEN cDNA D030028O16 gene	3.28118	0.31656	0.401232	0.13022	0.0815219	1.30808	1.24986	2.92746	0.00878285	3.03353	0.486327	0.425728	0.232438	0.993408	0.218919		0.369354	-0.00209189	0.116274	0.136742	0.210801	-0.320735	-0.0862725	-0.31239	0.470588	-0.206075	-0.245605	-0.000864798	0.864009	0.911617	0.534254	0.198396	0.463415	0.0319522	0.304611	0.633851	0.818142	0.395331	0.0314408	-0.542081	-0.0727166
43	1	5	3	AI324227	Mm.233813	464892	Ywhag	3-monooxgenase/tryptophan 5-monooxgenase activation protein, gamma polypeptide	3.27252	0.317879	0.777107	0.226247	0.0369449	4.0858	2.95581	12.8138	10.8513	7.8533	0.175018	0.18551	0.0290001	0.040999	0.0663758		-0.213686	-0.682822	-0.989183	-0.224009	-0.903226	-0.757534	-1.02483	-0.718866	-0.394037	-0.296788	-0.457812	-0.0674519	0.301101	0.552633	-0.174876	-0.18984	-0.0996558	0.128672	-0.25769	0.0647032	0.400195	0.151207	0.336736	0.354081	-0.374359
5025	14	9	18	AI429077	Mm.208465	515253-G	2900091E11Rik	RIKEN cDNA 2900091E11 gene	3.26749	0.318354	0.765657	0.459062	0.361021	0.567919	0.0681268	0.698303	4.31763	0.547787	0.700538	0.948506	0.654608	0.154629	0.699797		-0.882451	-0.463993	-0.549103	-0.440723	-0.529291	-0.767002	-0.683853	-0.605759	-0.277221	-0.423937	-0.803717	-0.538576	-0.440379	-0.409431	-0.0983138	-0.34285	-0.409486	-0.404571	-0.482995	0.193207	-0.278861	-0.109269	-0.433152	-0.530984	-0.371149
1594	5	17	8	AI428406	Mm.23466	553758	AI428406	Transcribed sequences	3.25944	0.319116	0.565376	0.176084	0.0229263	5.90965	7.77071	6.05868	6.49141	11.174	0.109118	0.0442426	0.0866639	0.0893757	0.0423162		1.2747	1.78944	1.60832	1.81992	1.31099	1.47925	1.19916	1.15189	1.61943	1.64607	1.66766	1.66171	2.08746	2.05034	2.07361	2.22623	1.66954	1.57909	1.91769	1.62487	1.36436	1.84868	1.70247	1.80395	1.63169
573	2	3	12	AI450595	Mm.350063	585709	AI450595	Transcribed sequences	3.25836	0.319116	0.145107	0.0437292	0.0313074	0.114101	3.85438	0.0592949	0.526722	2.95426	0.934655	0.130953	0.958917	0.722136	0.223851		0.828075	0.888292	0.989455	0.650851	0.677157	0.581612	0.810288	1.14383	0.961451	1.01842	0.801858	0.703091	1.24679	0.966081	1.44645	0.891693	0.846333	0.906563	0.688477	0.934747	0.807614	0.767738	0.564579	0.944376	0.663548
2085	6	14	15	AI451573	Mm.32495	642712	AI451573	Transcribed sequences	3.25384	0.319581	0.676323	0.217658	0.0205384	48.6405	27.8591	9.85345	3.24192	4.677	0.0258996	0.016628	0.041738	0.214239	0.132444		0.620164	0.590739	0.849271	0.733923	1.28121	1.34767	1.26898	1.2113	0.916733	0.922897	0.848035	0.830978	0.794572	0.628862	0.7387	0.809638	0.677137	0.658579	0.775176	0.745295	0.47718	0.409709	0.430034	0.369676	0.935344
283	1	17	15	AI450131	Mm.287956	636519	2310020P08Rik	RIKEN cDNA 2310020P08 gene	3.24544	0.320933	0.272162	0.082662	0.0370672	6.72602	5.55074	0.602838	1.93359	0.77853	0.0892683	0.0770234	0.691489	0.368058	0.612421		0.280815	0.432258	0.539223	-0.0096148	0.358164	0.374129	0.372037	0.0132318	-0.183976	-0.0777332	0.015876	-0.235914	0.025918	0.183202	0.365421	0.558043	0.324661	0.257673	0.677188	0.735806	0.197087	0.150271	0.351169	0.19317	0.168037
3937	11	4	18	AI662654	Mm.180095	719040	Etohi1	ethanol_induced_1_(Etohi1)	3.2383	0.322039	0.667721	0.212102	0.0591669	11.9869	1.1911	1.44404	9.5195	0.290495	0.039696	0.440901	0.443713	0.0489108	0.824801		0.739932	0.277886	0.456145	0.406734	1.0891	1.15327	0.73601	0.963347	0.975608	1.08759	1.02927	1.3714	1.20684	0.868165	1.33436	1.10277	1.40247	1.41269	0.838986	1.32599	1.36329	1.10433	0.60909	0.719531	0.148021
2801	8	8	15	AI451538	Mm.31556	642403	AI451538	Transcribed sequence with weak similarity to protein pir:S12207 (M.musculus) S12207 hypothetical protein	3.2342	0.322271	0.441485	0.115346	0.0224082	23.8652	15.8775	45.2223	0.76728	0.205276	0.0258996	0.0169583	0.021283	0.632521	0.871923		0.387361	0.369418	0.31177	0.194337	0.536844	0.440132	0.390688	0.412972	0.0767666	-0.0606963	0.119501	0.0512478	-0.0464194	-0.193572	-0.415056	-0.258166	-0.0422464	0.164792	0.0412126	0.0782332	0.40205	0.316001	0.0243476	0.0810497	-0.194108
3258	10	9	1	AI323604	Mm.245998	574429	Nfyb	nuclear transcription factor-Y beta	3.2192	0.325161	0.429482	0.14133	0.0381539	14.0117	1.23517	2.56382	3.32026	2.20548	0.0331954	0.429413	0.269062	0.207502	0.300014		0.463401	0.578292	0.743343	0.770073	1.01587	0.937335	1.02885	1.45583	0.750983	0.733916	1.15297	0.953755	0.718985	0.720417	1.1892	0.926814	0.870195	0.973116	0.852985	0.791438	0.715165	0.509026	0.909856	0.774971	1.51163
1808	6	3	1	AI324651	Mm.21974	616057	Csk	c-src tyrosine kinase	3.21625	0.325169	0.305889	0.0998023	0.0254204	3.12384	2.83815	7.81901	4.38417	1.96322	0.234524	0.194075	0.0589929	0.151679	0.331319		0.64902	0.85509	1.02729	0.881239	1.19712	0.933909	0.885878	1.21518	1.02855	1.12167	1.02547	1.18168	1.21873	0.996261	1.38015	1.29963	1.13216	0.906009	1.09516	0.838871	0.991612	0.66814	1.12835	1.0155	1.26887
4662	13	7	18	NM_009194	Mm.4168	Slc12a2	Slc12a2	solute carrier family 12, member 2	3.2106	0.325504	0.376333	0.117456	0.0743109	2.30062	2.0632	0.325868	12.9867	1.92599	0.324962	0.277803	0.809374	0.0345622	0.336631		-0.885508	-0.932516	-1.16232	-0.876931	-0.493741	-1.16365	-0.970967	-0.964027	-0.362466	-0.83336	-0.702835	-0.694671	-0.505174	-0.279352	-0.587978	-0.648832	-0.630593	-0.89973	-0.831289	-0.521267	-0.863436	-0.440692	-0.752364	-0.957984	-0.176906
5331	15	11	15	AI451393	Mm.330451	641445	0610027B03Rik	Similar to RIKEN cDNA 0610027B03 (LOC381423), mRNA	3.20838	0.325504	0.303758	0.0939524	0.0626935	5.80591	4.3708	0.557048	0.787018	1.5614	0.112426	0.111007	0.70757	0.627044	0.401568		0.0690568	0.144812	0.0410923	-0.146894	-0.498202	-0.236311	-0.330204	-0.201748	-0.218002	0.226109	-0.03418	0.075271	0.391843	0.244982	0.468282	0.317622	-0.0121487	0.181431	-0.115361	-0.0800858	0.174117	-0.087872	-0.0759457	0.423529	-0.068929
256	1	9	14	AI449067	Mm.32103	618804	AI449067	Transcribed sequence with strong similarity to protein sp:P00722 (E. coli) BGAL_ECOLI Beta-galactosidase	3.20651	0.325504	0.780382	0.260314	0.0254687	3.46491	23.015	14.262	14.7854	3.21199	0.210267	0.016628	0.0256141	0.0301918	0.205406		0.277511	0.188562	-0.0496894	0.202121	-0.207371	-0.0531193	-0.201911	-0.454036	-0.35066	-0.235105	0.205595	0.0699153	-0.461444	-0.391586	-0.198003	-0.041177	-0.295551	-0.516707	-0.252138	-0.32611	0.373555	0.00290018	0.242945	0.229169	-0.29802
2051	6	18	13	AI451133		621673	AI451133	Mus_musculus_cDNA_clone_IMAGE:621673	3.20193	0.325905	1.39506	0.439628	0.05147	1.40203	34.324	5.18823	11.6143	1.87572	0.468224	0.016628	0.111708	0.0388684	0.344809		1.32398	0.923649	1.84961	1.31012	0.73178	1.1322	1.33074	1.58193	1.22077	1.57615	1.56125	1.56354	1.75948	1.30812	1.96466	1.64717	1.08164	0.95725	1.12724	1.1398	0.583019	0.552576	0.918737	0.951398	0.755792
3382	10	19	7	AI429268	Mm.23547	516465	Tcte2	t-complex-associated_testis_expressed_2_(Tcte2)	3.19781	0.326233	0.578607	0.1797	0.0737575	9.01146	1.46083	6.06808	0.323224	0.351109	0.0580317	0.382234	0.0866428	0.817468	0.792845		0.0199111	-0.504338	-0.141766	-0.52206	0.0794887	0.601676	0.582007	0.299756	-0.108874	0.0186185	-0.246493	-0.0512969	-0.555795	-0.45236	-0.757371	-0.518073	-0.136854	-0.591151	-0.496759	-0.615546	-0.293661	0.110005	-0.72142	-0.447112	0.2856
5494	16	3	5	AI413749	Mm.21848	402390	Bzw1	basic_leucine_zipper_and_W2_domains_1_(Bzw1)	3.19019	0.327149	0.830126	0.278023	0.064154	4.75823	15.725	3.30506	0.317483	2.69744	0.147037	0.0169583	0.20112	0.820254	0.245735		-0.856404	-0.757839	-0.992231	-0.619949	-0.771505	-1.50582	-0.930415	-1.77794	-0.252171	-0.516928	-0.774437	-0.548273	-0.356734	-0.395608	-0.00192551	-0.416366	-0.00565896	0.298573	0.115864	0.422226	-0.518205	-0.330995	-0.465511	-0.460147	-0.237387
467	2	11	6	AI426025	Mm.144944	426934	D030022P06Rik	RIKEN cDNA D030022P06 gene	3.18843	0.327149	0.620859	0.20058	0.0319459	13.8644	17.1295	4.80831	0.431983	0.693879	0.0331954	0.016628	0.124838	0.764865	0.645983		0.302668	0.125632	0.0354939	-0.0916661	1.01411	0.968482	0.809768	0.340347	0.736377	0.407358	0.449378	0.122923	0.488585	0.592357	0.377495	0.377096	0.44599	0.305934	0.0743106	0.49279	0.135958	-0.0739836	-0.18372	-0.140472	0.476539
3143	9	8	14	AI449088	Mm.288974	618957	Arpc5	actin related protein 2/3 complex, subunit 5	3.18115	0.327913	0.140051	0.0449302	0.0216555	2.89006	1.76666	4.14995	2.33291	0.787603	0.256709	0.322101	0.150061	0.307148	0.610037		0.0590039	0.235398	0.151801	-0.131036	0.411622	0.408204	0.178589	0.229424	0.487419	0.128629	-0.0405845	-0.0102981	0.498193	0.595846	0.273335	0.253008	0.693803	0.485313	0.432613	0.35296	0.65677	0.772878	0.244718	0.332859	0.206809
5666	16	4	14	AI666631	Mm.309867	633424	Ptk9	protein tyrosine kinase 9	3.17683	0.327913	0.448772	0.142652	0.0482892	11.9032	0.258862	0.973247	4.53638	1.10758	0.0397942	0.825522	0.567756	0.146129	0.508264		-0.360731	-0.293132	-0.888131	-0.820135	-1.18157	-0.693787	-1.20478	-1.11502	-0.416052	-0.256182	-0.674844	-0.315434	0.0825493	0.103195	-0.852963	-0.197402	0.00932233	-0.147378	-0.32561	-0.289766	-0.135951	0.0839704	-0.360062	-0.0097349	-0.201103
5093	15	1	3	AI326026	Mm.250214	598893	Oazin	ornithine decarboxylase antizyme inhibitor	3.17628	0.327913	0.714611	0.224932	0.0438756	8.82798	3.61428	21.3371	7.01858	5.79619	0.0595344	0.142343	0.021283	0.0782322	0.0987337		-0.188791	-0.499681	-0.372873	-0.16893	-0.838057	-1.43609	-0.636037	-0.492514	-0.269392	-0.394458	-0.114538	-0.123531	0.652513	0.247042	0.279785	-0.110033	0.157466	0.254129	0.163524	0.462355	-0.00785958	-0.0929177	-0.0206617	-0.29504	0.0304773
3533	10	18	15	AI666320	Mm.43345	638751	3100002M17Rik	RIKEN_cDNA_3100002M17_gene_(3100002M17Rik)	3.17152	0.327971	0.119374	0.0378419	0.093571	0.30875	0.448716	0.590383	0.507347	0.045106	0.820763	0.718279	0.695895	0.728865	0.967595		0.526844	0.137628	0.192319	0.0284274	-0.261472	0.672598	0.558632	0.568043	0.554276	0.538283	-0.011593	0.455594	0.208202	0.41531	-0.0173312	0.364087	0.281783	0.22424	0.307827	0.499811	0.438277	0.0858324	-0.0615076	0.308443	0.336219
591	2	2	13	AI449936	Mm.302791	603866	3100002P13Rik	RIKEN cDNA 3100002P13 gene	3.17022	0.327971	1.07697	0.39708	0.0823838	4.81715	2.29508	7.1045	4.04535	2.1138	0.14446	0.248359	0.0694366	0.16715	0.311905		-0.0170932	-0.977316	-0.679022	-0.413174	-1.00569	-0.868565	-1.56417	-1.85913	-0.541309	-0.89016	0.271997	0.103436	0.39447	0.206324	-0.160219	-0.302775	-0.585658	-0.179701	-0.0701716	-0.238052	-0.339999	-0.278045	-0.152509	-0.335171	-0.451833
1459	5	15	1	AI323871	Mm.246520	635180	Ccnd3	cyclin D3	3.16537	0.328098	0.267373	0.087822	0.0466241	1.58559	0.189233	2.96469	0.917563	5.79631	0.436041	0.869647	0.229377	0.582465	0.0987337		-0.702326	-0.38534	-0.414575	0.00561904	-0.532814	-0.807641	-0.602346	-0.383565	-0.649603	-0.413104	-0.359427	-0.413282	-0.935439	-1.12172	-0.53559	-0.374727	-1.13558	-1.04854	-0.410986	-0.627659	-1.26956	-0.998087	-0.424788	-0.504965	-0.716692
897	3	4	10	NM_025363	Mm.158971	571897	1110001J03Rik	RIKEN cDNA 1110001J03 gene	3.16392	0.328098	0.179962	0.0627658	0.0187953	0.984216	2.83359	13.3105	2.2777	0.74638	0.563052	0.194163	0.0278699	0.313666	0.627717		-0.203463	0.433821	0.18651	0.0272716	0.394832	0.408275	0.000221869	0.345826	0.278615	0.254968	-0.00396759	-0.00939339	0.253347	0.0145157	0.253069	0.303181	0.240588	0.144791	0.154093	0.144413	0.0498084	0.140608	-0.0676087	-0.063366	0.46253
1710	5	19	14	AI666501	Mm.130148	640020	4631416I11Rik	RIKEN cDNA 4631416I11 gene	3.15936	0.3285	0.118717	0.03302	0.018159	3.57953	3.27597	0.0620459	1.9524	1.82275	0.201771	0.163293	0.958434	0.364674	0.352631		-0.624673	-0.659593	-0.758163	-0.451117	-0.820982	-0.65561	-0.925229	-0.911523	-0.502844	-0.744455	-0.718035	-0.666333	-0.491776	-0.774017	-0.9108	-0.805937	-0.88038	-0.60415	-0.527701	-0.517117	-0.405782	-0.544303	-0.517222	-0.554199	-0.6133
3112	9	15	12	AI449626		600094	AI449626	Mus_musculus_cDNA_clone_IMAGE:600094	3.15021	0.329748	0.709792	0.212751	0.0429545	0.793258	6.03499	5.68657	19.989	1.15327	0.614105	0.0668841	0.0962177	0.0252717	0.495516		0.0824775	-0.301775	-0.153938	-0.29066	-0.00499568	0.0838196	-0.478391	-0.609129	-0.330356	-0.299826	-0.497833	-0.298523	-0.219778	-0.314838	-0.993701	-0.54232	-0.63608	-0.675041	-0.709846	-0.605662	0.0732321	-0.0114854	-0.606141	-0.0542125	-1.01747
1592	5	15	8	AI428398	Mm.4078	553669	Mki67	antigen identified by monoclonal antibody Ki 67	3.14266	0.329748	1.07701	0.350236	0.216964	3.29618	1.44403	0.0813225	1.3111	3.9344	0.22158	0.383942	0.945732	0.480534	0.163801		-1.377	-1.54285	-0.929471	-1.1653	-1.20315	-1.45231	-0.408582	-0.65702	-1.381	-2.01021	-0.85365	-1.78773	-1.95175	-1.99671	-1.70176	-1.57424	-1.65532	-1.25186	-1.71224	-1.29354	-2.21075	-2.51302	-1.06748	-1.7232	-1.4514
4966	14	7	15	AI451550	Mm.32489	642494	AI451550	Transcribed sequences	3.14181	0.329748	0.285762	0.093583	0.0757437	0.887347	2.61928	1.55052	0.404556	0.389043	0.590564	0.213677	0.41992	0.776715	0.773593		0.198123	0.283703	0.152799	-0.130396	0.00811747	0.680959	0.154198	0.416011	0.596677	0.425055	0.364297	-0.0551229	0.474176	0.83052	-0.0314297	0.33915	0.447487	-0.118355	0.11167	0.30935	0.17849	0.204086	-0.163835	-0.197097	0.635268
3767	11	5	9	AI427058	Mm.66222	539339	Cxadr	coxsackievirus and adenovirus receptor	3.13716	0.329748	0.934112	0.302973	0.0308629	7.61789	2.81212	2.7163	33.3296	9.10481	0.0733312	0.195459	0.253334	0.0251472	0.0537463		0.844936	0.697006	0.712751	0.932809	0.97956	1.01398	1.13608	0.948431	1.48835	1.37197	0.934683	1.3304	2.06087	1.5699	1.51285	1.39225	1.76789	2.03448	1.77294	1.67791	1.67236	1.52148	1.50511	1.46825	2.04581
812	3	14	5	AK008704	Mm.6856	353429	Pttg1	pituitary tumor-transforming 1	3.1301	0.329748	0.962064	0.304761	0.140444	1.60173	0.119456	0.983073	10.9524	2.16729	0.434149	0.916357	0.564789	0.0405615	0.305221		-3.43476	-2.25496	-2.42121	-2.30215	-2.84028	-2.80069	-2.74253	-3.02653	-3.44782	-3.15029	-3.00427	-2.62905	-2.51245	-3.42156	-2.43913	-2.83198	-3.0982	-2.39499	-2.99383	-2.63953	-3.07669	-2.97491	-2.49091	-3.07684	-2.3192
2924	9	17	2	AI327147	Mm.306075	425533	Actn4	actinin alpha 4	3.12943	0.329748	0.138644	0.0431146	0.0174264	4.43243	10.1681	1.21439	0.615461	0.550103	0.160276	0.0278596	0.498449	0.688611	0.699522		0.0721341	0.094114	0.103449	0.405746	0.344482	0.275004	0.410656	0.192409	-0.0113316	-0.121499	0.204747	0.13121	0.195497	0.238968	0.355273	0.234319	0.0424085	0.269064	0.328413	0.403794	-0.119715	-0.132059	0.191348	0.0153942	0.299604
3011	9	9	7	AI427741	Mm.272976	492431	4632412E09Rik	RIKEN cDNA 4632412E09 gene	3.12915	0.329748	0.146678	0.0501373	0.0320817	0.0991953	3.13151	2.10396	1.66456	0.550059	0.940629	0.172254	0.326558	0.407855	0.699522		-0.94404	-0.518944	-0.877345	-0.964393	-0.688502	-1.10441	-0.732036	-0.878252	-0.630827	-0.771764	-0.719389	-1.02343	-0.75366	-0.678389	-0.597535	-0.852857	-0.646824	-0.756153	-0.761064	-0.975237	-0.84816	-1.14878	-0.852982	-1.05233	-0.687185
2122	6	13	17	AI447986	Mm.31274	597651-G	9430022M17Rik	RIKEN cDNA 9430022M17 gene	3.12827	0.329748	0.189259	0.057544	0.0130064	4.15552	10.9478	2.10367	7.81812	3.6238	0.172713	0.0247173	0.326558	0.0659384	0.178154		0.432954	0.256575	0.301736	0.173572	0.571295	0.552409	0.352253	0.448709	0.401886	0.253001	0.0778099	0.385462	0.029269	0.0289191	-0.0202029	-0.0298688	0.168053	0.139908	0.213015	0.259604	0.0926863	0.00718948	-0.142247	-0.1222	0.0717237
4965	14	6	15	AI451547	Mm.30636	642473	AI451547	ESTs	3.12658	0.329748	0.282419	0.086345	0.0253881	14.523	0.314721	5.3942	0.078616	8.06971	0.0329856	0.79292	0.105552	0.950435	0.0633473		-0.825011	-0.830108	-0.749696	-0.622488	-0.859851	-0.623196	-0.607181	-0.692061	-1.2093	-1.05105	-0.984146	-0.86614	-0.848723	-0.742295	-0.727703	-0.94951	-0.949903	-0.839348	-0.842929	-0.529744	-0.893597	-0.894575	-0.62967	-0.603077	-0.29626
1704	5	13	14	AI451073	Mm.72235	621261	E230016M11Rik	2 days pregnant adult female oviduct cDNA, RIKEN full-length enriched library, clone:E230016M11 product:growth arrest and DNA-damage-inducible 45 alpha, full insert sequence	3.12209	0.329748	0.523616	0.168708	0.0345919	3.23949	20.6577	12.5516	2.68114	1.48595	0.225125	0.016628	0.0296845	0.266975	0.416952		-0.49248	-0.163345	-0.124705	-0.25755	-0.208287	-0.696246	-0.423719	-0.525809	-0.865137	-0.556727	-0.456792	-0.451177	-0.687954	-0.706395	-0.634678	-0.657658	-0.317299	-0.334801	0.030136	-0.244167	-0.543837	-0.522577	-0.304688	-0.528663	0.237019
4649	13	13	17	NM_010896	Mm.266665	ND3	Neurog1	neurogenin 1	3.12194	0.329748	0.270995	0.0850288	0.057486	0.162806	0.829352	1.29994	3.84574	3.94794	0.904348	0.552034	0.47721	0.176877	0.162888		-0.0676144	0.00202411	-0.0506634	-0.0414184	0.0153361	0.00438637	-0.374745	-0.0835569	-0.330649	0.221239	-0.200746	0.0573165	0.488931	0.48905	-0.0438591	0.14954	0.300825	0.114602	-0.228523	0.744946	0.452629	0.680193	0.0815567	0.800167	0.278265
5075	15	2	2	AI325074	Mm.1500	586181	Mcm4	minichromosome maintenance deficient 4 homolog (S. cerevisiae)	3.12133	0.329748	0.278047	0.0884019	0.0459748	4.64882	2.20024	0.131024	3.67706	4.73806	0.150731	0.259135	0.918219	0.185787	0.130781		0.163003	-0.0744979	0.173069	0.0663361	0.609603	0.273871	0.331939	0.700243	0.496782	0.172021	0.0571501	0.088607	0.0652967	-0.077844	0.0415348	0.00597275	0.00411023	-0.0997564	-0.0716233	0.45654	0.14229	0.156505	0.247845	0.362025	0.712907
1667	5	14	12	AI448768	Mm.11186	608752	BC042513	cDNA sequence BC042513	3.11845	0.329783	0.126453	0.0398146	0.048773	1.19629	0.769521	0.6954	0.884592	2.14808	0.511916	0.573782	0.655726	0.593425	0.30718		-0.0469137	-0.0844155	-0.206398	0.0419279	-0.454713	-0.181877	0.00652954	-0.397393	-0.184637	-0.410041	0.0493732	-0.0668605	-0.147806	-0.143591	-0.0452366	0.00325291	-0.195029	0.0296742	-0.0101769	0.378286	-0.247049	0.0356414	0.250338	-0.0698573	0.22728
4301	12	7	18	AI661386	Mm.27375	723198	Polr2k	polymerase (RNA) II (DNA directed) polypeptide K	3.10507	0.332324	0.279392	0.0895795	0.0243278	5.87587	9.65048	1.89434	0.294409	2.41393	0.11015	0.0307006	0.358593	0.831721	0.275841		-0.509152	-0.275867	0.130237	-0.290343	-0.000637919	-0.125122	0.0223685	-0.0384171	-0.393498	-0.384472	-0.641052	-0.450798	-0.0183028	0.00626958	0.0600793	-0.0951796	-0.0958529	0.032558	-0.0756387	0.195372	-0.280028	-0.159959	-0.350608	-0.385609	-0.197285
293	1	8	16	AI451664	Mm.17962	643446	AI451664	Transcribed sequences	3.1007	0.332324	0.246117	0.0786896	0.0706906	4.35075	0.898869	0.145875	0.110463	0.820476	0.163928	0.527845	0.907542	0.934674	0.599707		0.379709	0.0799298	-0.284774	-0.591036	0.368168	0.0548111	-0.175932	-0.259892	-0.300517	0.0265533	-0.481241	-1.13504	-0.22419	0.0721253	-0.223679	-0.355553	0.0162055	0.0565061	-0.00417834	0.109295	0.294299	0.135513	-0.25983	-0.857582	0.279039
4441	13	14	6	AI426147	Mm.271657	476659	2010005J08Rik	RIKEN cDNA 2010005J08 gene	3.09931	0.332324	0.300957	0.0955428	0.0484417	5.50064	4.66765	0.175763	0.0324669	0.493248	0.121329	0.100491	0.891261	0.977106	0.723436		0.27281	0.448417	0.0349659	0.50966	-0.400583	0.0817509	-0.241842	-0.199967	-0.10108	0.370004	0.485921	0.331214	0.52118	0.357842	0.374848	0.69677	0.183097	0.227331	0.294672	-0.141263	0.363371	0.278882	0.103236	0.293657	-0.13923
915	3	3	11	AI448474		581698	AI448474		3.09852	0.332324	0.969358	0.330146	0.136155	4.19489	1.53261	1.54625	6.55178	0.438815	0.171127	0.366197	0.420164	0.0880995	0.749687		0.7116	-0.197325	0.472756	-0.042839	1.19926	1.33381	0.727665	0.738307	1.0182	0.0597789	0.340165	0.397174	0.876129	0.997564	0.208986	0.111339	0.827729	1.17189	0.0786783	1.58066	0.874243	0.806211	-0.124164	-0.248695	0.194965
2945	9	19	3	NM_008548	Mm.117294	598192	Man1a	mannosidase 1, alpha	3.09102	0.33357	0.497563	0.152908	0.0797841	0.157855	7.57729	0.0964123	1.8257	5.51847	0.906629	0.0459474	0.939096	0.385134	0.105943		1.22868	1.13309	1.02575	0.805105	1.15029	0.809153	0.749304	1.29198	1.0755	0.751618	1.26649	0.714878	0.950723	1.19684	0.68212	0.884471	0.759843	0.953643	0.434915	0.510237	1.47567	1.2629	1.2644	0.671084	1.31694
2116	6	7	17	AI464570	Mm.353517	662433	Rpl36	Transcribed sequence with moderate similarity to protein ref:NP_056229.2 (H.sapiens) ribosomal protein L36; 60S ribosomal protein L36 [Homo sapiens]	3.08774	0.333626	0.501873	0.191107	0.0252612	4.97994	7.66177	11.5019	0.0990354	16.8339	0.139189	0.0451105	0.0343454	0.941695	0.0284984		-0.520963	-0.0385432	-0.280816	-0.433404	0.160654	0.367012	-0.080852	-0.207744	-0.0102885	0.101573	-0.174115	-0.166222	-0.057419	-0.16293	-0.0942354	-0.0912301	-0.289985	-0.203324	-0.142693	-0.454743	-0.659489	-0.365682	-0.40119	-0.684495	0.434127
2438	7	6	15	AI450378	Mm.324413	641034	AI450378	Transcribed sequences	3.07526	0.336146	0.226951	0.0768531	0.0944891	0.632564	2.03601	0.287125	6.09424	0.227504	0.670929	0.281458	0.829268	0.0982176	0.860141		0.166103	0.114672	-0.0490854	-0.0671577	0.273771	0.262584	-0.422428	-0.342969	0.245123	0.0870832	-0.679424	-0.0726372	-0.129746	-0.00156458	0.12731	0.322992	-0.0239609	-0.00345955	-0.320094	-0.292803	0.289977	0.386859	-0.026135	-0.222947	0.209652
3516	10	1	15	AI450203		637133	AI450203		3.07267	0.336146	0.210773	0.0686315	0.0478465	0.809358	2.45079	0.453787	0.203509	10.1551	0.611564	0.231947	0.744905	0.879433	0.0455771		0.0070606	-0.447069	-0.15636	-0.17569	-0.243343	0.0226481	-0.148608	0.224653	-0.134933	-0.258008	-0.365229	0.0254996	-0.369429	-0.113265	-0.517186	-0.55265	-0.0868085	-0.202868	-0.0773219	-0.369935	0.252822	-0.342542	-0.0269016	-0.261759	-0.0166841
4571	13	11	13	AI448935	Mm.28468	615180	Gpr108	G protein-coupled receptor 108	3.0695	0.336179	0.109748	0.0370939	0.0149603	0.00562163	6.15081	2.21218	0.0495403	5.05309	0.995637	0.0652434	0.312648	0.968017	0.119398		-0.14712	-0.00803149	-0.25165	-0.0867548	-0.229943	0.110463	-0.209341	-0.110852	-0.0534966	0.1514	-0.327376	-0.21315	0.0922136	0.00567811	-0.0921638	0.259051	-0.155865	-0.134887	-0.116864	-0.318867	0.0167914	0.0946894	-0.0105575	0.0965676	0.0398746
1709	5	18	14	AI666581	Mm.29910	639872	Rps6ka1	ribosomal protein S6 kinase polypeptide 1	3.06756	0.336179	0.311613	0.103714	0.0439789	6.24557	2.9937	1.62468	0.768944	1.79665	0.0999439	0.182849	0.404588	0.631948	0.357082		0.450102	0.504603	0.427785	0.276214	0.61169	1.1163	0.624618	0.293509	0.376345	0.537038	-0.156126	-0.108146	0.231438	0.0622621	0.0895751	0.174171	0.0597484	0.0643178	0.317241	-0.0982105	0.0235061	0.0272043	-0.380592	-0.224332	0.384403
1577	5	19	7	AI427590	Mm.26088	522083	C730036B01Rik	RIKEN cDNA C730036B01 gene	3.06271	0.336681	0.782298	0.229204	0.0859845	0.63503	1.77852	8.82365	9.8928	0.807938	0.670207	0.320402	0.049088	0.0459895	0.602773		1.98943	0.926159	0.714597	1.05476	1.1916	0.877342	1.08687	0.253054	0.997129	0.817078	0.979734	1.25794	1.35716	1.38259	0.622392	0.613459	1.08305	1.30517	0.773785	1.05784	1.86727	1.22914	0.903214	0.948127	0.703536
1584	5	7	8	AI427951	Mm.1444	523085	Cops7a	COP9 (constitutive photomorphogenic) homolog, subunit 7a (Arabidopsis thaliana)	3.05724	0.337373	0.288359	0.0912225	0.0351594	0.0208321	2.44483	5.2493	11.1014	0.710414	0.985444	0.232158	0.109745	0.0403154	0.639237		-0.822565	-0.883667	-1.03111	-0.697403	-1.04473	-1.16594	-0.536046	-0.551353	-0.850272	-0.946102	-0.51908	-0.971831	-0.742639	-0.822571	-0.761562	-0.579403	-0.729571	-0.718358	-0.525249	-0.695843	-0.807694	-0.756684	-0.27471	-0.437176	-0.651355
3847	11	9	13	AI449736	Mm.32226	602490	AI449736	ESTs	3.04927	0.338512	0.511958	0.166052	0.12309	0.164856	0.981687	1.30367	0.86233	8.18304	0.9034	0.502726	0.476165	0.600773	0.0617852		-0.0941872	-0.0593277	-0.623694	-0.695356	-0.474665	-0.420365	0.0121987	-0.347023	-0.0215955	-0.426012	-0.583999	-0.634455	0.338346	0.339253	-0.961358	-0.763522	0.079507	-0.0882283	0.209693	-0.154547	0.175801	-0.0358942	-0.772455	-0.639793	-0.179257
3626	11	16	1	AI385693	Mm.276715	406823	Fgfr4	fibroblast growth factor receptor 4	3.04656	0.338512	0.439215	0.14921	0.0497663	3.26316	0.0713377	1.25269	0.487328	9.23529	0.223787	0.945954	0.487191	0.737871	0.0522637		1.18523	0.802276	1.18772	1.24781	1.42377	1.68756	1.18126	1.97565	1.04901	1.45389	1.16555	0.891468	0.708374	0.465129	0.877644	1.34013	0.915331	0.733479	0.885279	0.631391	0.725657	0.72653	0.762591	0.926719	1.02237
4833	14	7	8	AI426775	Mm.206505	535104	Timp2	tissue inhibitor of metalloproteinase 2	3.04518	0.338512	0.520177	0.17174	0.0686879	8.95248	0.315101	0.459835	1.69863	12.7298	0.0584543	0.79292	0.742672	0.402231	0.0368987		-1.55057	-1.3914	-1.21575	-0.980884	-1.28617	-1.49931	-1.16159	-1.38136	-1.70321	-1.8042	-1.6933	-1.44183	-1.76539	-1.65694	-1.53839	-1.59858	-2.01644	-2.08603	-1.48963	-1.33561	-1.94681	-1.99071	-1.23577	-1.82186	-1.85756
1989	6	13	10	AI449611	Mm.28858	578104	Cklfsf6	chemokine-like factor super family 6	3.04088	0.338896	0.806014	0.278508	0.0203535	17.4804	13.0753	55.12	6.49602	7.88481	0.0283278	0.0198169	0.021283	0.0893757	0.065816		0.250235	0.294461	0.277014	0.10107	0.683361	0.729444	0.715921	0.473869	0.532703	0.359576	0.167094	0.296904	-0.0866972	-0.208991	0.0163693	0.0415607	-0.256397	-0.226453	-0.0286283	-0.109641	-0.312574	-0.499922	-0.547196	-0.570152	0.421066
5317	15	16	14	AI451109	Mm.33919	621525	C330023M02Rik	RIKEN cDNA C330023M02 gene	3.03726	0.339054	0.135386	0.043525	0.0569731	0.092754	1.65279	0.118684	0.995908	1.1129	0.943883	0.342407	0.925265	0.559692	0.507651		-1.22197	-1.55971	-0.932484	-0.891663	-0.900323	-1.51979	-1.07524	-1.19374	-1.22108	-1.36624	-1.29557	-0.974947	-0.941222	-0.782372	-0.823979	-1.24674	-1.08734	-1.00173	-1.19804	-0.774604	-1.42738	-1.19044	-0.970388	-1.2442	-1.06672
1214	4	17	7	AK016995	Mm.347963	515894	0610037D15Rik	RIKEN cDNA 0610037D15 gene	3.03032	0.339318	1.21631	0.388333	0.101519	0.951636	0.385248	0.706399	1.24622	69.1321	0.571338	0.751409	0.652602	0.495695	0.026961		-2.1275	-1.62814	-1.91735	-1.98055	-1.90713	-1.83318	-2.09086	-2.64682	-2.05559	-1.96394	-2.30705	-2.02369	-2.33676	-2.38972	-2.46814	-2.6971	-2.32754	-2.2328	-2.45716	-2.10329	-2.95881	-2.90261	-1.466	-2.90771	-2.17976
5484	16	12	4	AI413169	Mm.29210	349150	Vat1	vesicle amine transport protein 1 homolog (T californica)	3.0292	0.339318	0.495005	0.166163	0.0361835	14.8378	8.12696	0.919043	0.604915	4.8743	0.0322416	0.0412404	0.583871	0.692147	0.125603		-0.275302	0.287838	0.142567	0.0684251	0.357888	0.467105	0.465162	0.503698	-0.416097	-0.0155301	-0.468892	-0.3084	-0.250693	-0.304148	-0.157567	-0.0933438	-0.536605	-0.676584	-0.0914124	-0.237192	-0.524998	-0.732523	-0.514097	-0.382063	-0.211145
3151	9	16	14	AI449146	Mm.32121	619255	AI449146	Mus_musculus_3_days_neonate_thymus_cDNA_RIKEN_full-length_enriched_library_clone:A630021E21_product:unknown_EST_full_insert_sequence.	3.02806	0.339318	0.168383	0.0578905	0.0361367	0.373343	2.44685	0.402786	0.154114	6.78195	0.790361	0.232158	0.769577	0.906698	0.0800413		0.020375	0.163261	-0.030746	0.0706075	0.110568	0.0749958	0.0893836	0.267139	-0.371967	0.259501	0.0289551	0.174977	0.0887249	-0.111282	0.267581	0.0040554	0.115719	-0.02491	0.172196	0.364347	-0.146843	-0.122149	0.000199814	0.108245	-0.0593219
5688	16	7	15	AI451554	Mm.32490	642525	AI451554	Transcribed sequences	3.02528	0.339318	1.40031	0.457731	0.11164	10.2631	6.48071	0.318122	3.20813	0.397133	0.0479004	0.0595416	0.813776	0.217428	0.769114		2.11548	1.97486	1.49538	1.51239	2.08379	2.03794	1.73841	1.05495	0.722817	1.32675	1.10948	0.535647	1.7414	2.30937	0.811778	0.797232	1.41861	2.25249	1.2128	1.22261	0.63657	0.605271	0.586541	0.598307	1.31953
3673	11	6	4	AI414051	Mm.234544	303645	2810030C21Rik	RIKEN cDNA 2810030C21 gene	3.02365	0.339318	0.280857	0.103239	0.0636359	4.95336	2.77379	0.0937285	0.330549	0.312948	0.139787	0.19927	0.94073	0.81364	0.812755		0.917853	1.11028	0.62623	1.13958	0.504037	0.423429	0.708751	0.00764933	0.734234	0.856766	0.42441	0.679593	1.02327	0.782311	1.10389	1.00962	0.9669	0.736693	0.91481	0.514933	0.637401	0.229184	0.651182	0.876928	0.666303
839	3	3	7	AK007437	Mm.112	423103	Tcea3	transcription elongation factor A (SII), 3	3.02095	0.339398	0.574525	0.180797	0.0282327	17.193	8.49286	2.54968	12.9283	2.29766	0.0283278	0.0382006	0.270305	0.0347242	0.288787		0.550136	0.614504	0.698195	0.827326	1.26131	1.14071	1.16471	1.12709	0.695886	0.814057	0.904063	0.501622	0.474918	0.517534	0.459653	0.681017	0.672551	0.619096	0.800746	0.628027	0.750946	0.799964	0.735066	0.694035	0.075474
5214	15	8	9	AI428538	Mm.200373	556084	Sgpl1	sphingosine phosphate lyase 1	3.01648	0.339941	0.853107	0.28613	0.0203807	46.4551	2.93751	15.5843	1.71735	41.1521	0.0258996	0.186275	0.0233528	0.398924	0.026961		0.673272	0.863831	0.703345	0.588404	1.25455	1.39235	1.24037	1.17733	0.608	0.779207	0.279219	0.250577	0.232616	0.0886018	0.24236	0.208019	0.355009	0.270289	0.588296	-0.00240038	-0.0675232	0.113556	-0.0481842	0.0906683	0.641019
4709	14	16	1	AI324853	Mm.19973	464118	0710008C12Rik	RIKEN cDNA 0710008C12 gene	3.0137	0.33999	0.386225	0.129611	0.0437985	7.44374	0.60794	13.9502	1.30024	0.127636	0.0764489	0.640223	0.026354	0.483442	0.915364		-0.304872	0.142142	0.194307	-0.0696029	0.48654	0.303771	0.209417	0.462898	-0.0320855	0.0197985	-0.0653602	-0.0604105	-0.149521	-0.286667	0.0288692	0.358566	-0.271174	0.231364	0.0652068	-0.111192	-0.356216	-0.0279822	-0.0632451	-0.223727	0.198447
390	2	10	2	AI326771	Mm.10233	475068	Cpxm2	carboxypeptidase X 2 (M14 family)	3.00362	0.342128	1.03199	0.349453	0.0744975	4.14633	2.2697	4.27797	18.9721	6.70983	0.173033	0.251088	0.143737	0.0255689	0.0811409		0.804302	0.996257	0.748576	0.925402	0.67401	0.701893	0.738549	0.521719	1.72627	1.51992	0.60129	0.932019	1.80105	0.89457	0.908007	0.460115	0.526382	1.04606	0.548216	1.07493	0.23582	0.801016	0.528799	0.105274	0.537147
3448	10	9	11	AI447679	Mm.30166	584942	Ncb5or	NADPH_cytochrome_B5_oxidoreductase_(Ncb5or)	2.98987	0.342588	1.43159	0.449586	0.108142	2.18374	15.5464	2.13702	2.9256	8.24472	0.339454	0.01716	0.32189	0.241171	0.0612235		-0.25168	-1.07413	-0.994182	-0.594424	-0.50901	-0.287188	-0.611933	-0.770555	-0.592603	-0.851238	-0.923417	-0.892632	-0.850464	-0.625498	-1.02204	-1.22048	-0.0371722	0.043705	-0.459084	-0.0578989	-0.39177	-0.55465	-0.777061	-1.30348	-0.796547
962	3	12	13	AI449714	Mm.28437	602366	2700038L12Rik	RIKEN cDNA 2700038L12 gene	2.9883	0.342588	0.175638	0.0606385	0.0353267	0.0348697	0.50461	6.88174	8.06741	14.8607	0.977067	0.688235	0.0717492	0.0635818	0.0320826		0.0109182	0.629083	0.355189	0.21789	0.264708	0.358889	0.201592	0.600629	0.614232	0.612551	0.280254	-0.0976351	-0.0538986	0.379697	0.762702	0.637733	0.482783	0.606406	0.589273	0.53332	0.590843	0.21136	0.492799	0.330057	0.877935
3730	11	6	7	AI425932	Mm.341248	424806	Myo18a	myosin XVIIIa	2.98634	0.342588	0.509474	0.172442	0.0780469	2.91803	4.46645	0.186207	0.815105	2.7971	0.254763	0.107343	0.887061	0.618196	0.236529		1.16777	0.911919	0.455094	0.893856	0.443511	0.746008	0.365902	0.380287	0.487746	0.526165	0.680553	0.773105	1.64873	0.628917	0.574541	0.783199	0.433057	0.319102	0.404475	-0.100653	0.602614	0.81148	0.373129	0.508294	0.481571
159	1	7	9	AI427046	Mm.156718	538866	9330199A09Rik	RIKEN cDNA 9330199A09 gene	2.98626	0.342588	0.472793	0.154688	0.0656882	0.409744	11.9526	3.39231	2.25446	0.305484	0.772401	0.0218365	0.194664	0.316561	0.817115		-0.552457	-0.852253	-0.807606	-0.265132	-1.21245	-1.28021	-0.209002	-0.230745	-0.901168	-1.26673	0.146362	-0.0351706	-0.92801	-0.825152	-0.787322	-0.696497	-0.648013	-0.653743	-0.256856	-0.856831	-0.226621	-0.455318	-0.174376	0.131534	-0.845513
89	1	13	5	AI415662		353379	AI415662		2.98514	0.342588	0.280782	0.0907462	0.0329377	0.351964	3.25513	3.93208	4.05078	3.52781	0.798824	0.164371	0.16182	0.166983	0.183975		0.00935996	-0.179609	-0.0653387	0.256955	-0.118833	-0.258397	-0.0421681	-0.0846866	-0.272374	-0.0817267	-0.269699	0.536628	-0.0242292	0.0155024	0.109502	0.0765309	-0.0915615	-0.230541	0.117662	-0.125945	0.0767232	-0.122818	0.31795	0.0995898	-0.0765071
1779	5	12	18	L28177	Mm.1236	Ddit	Gadd45a	growth arrest and DNA-damage-inducible 45 alpha	2.98192	0.342588	1.18974	0.408163	0.0588426	7.88881	0.198923	7.42174	0.62876	25.9037	0.0698987	0.864321	0.0648917	0.682453	0.026961		-0.645809	0.0906118	-0.967103	-0.712721	0.110829	0.428255	0.245929	0.152578	-1.08217	-0.708359	-0.615214	-0.303997	0.00331151	-0.31962	0.0354714	-0.0384519	0.0551977	-0.182978	0.216312	-0.154023	-0.224241	-0.171033	0.0190612	0.163524	0.444216
958	3	8	13	AK006437	Mm.23520	602235	Spz1	spermatogenic Zip 1	2.97977	0.342588	0.989448	0.312277	0.257251	1.52323	0.148766	1.79467	1.6457	1.08343	0.444259	0.895434	0.373917	0.411598	0.517204		-5.97552	-4.88568	-5.80894	-5.31557	-5.49776	-5.34847	-5.88994	-6.07251	-5.95456	-6.22599	-6.08545	-5.62799	-4.76108	-5.54706	-6.05808	-5.35987	-6.05007	-5.22853	-5.95976	-4.96506	-5.79705	-5.50035	-5.29239	-6.01572	-4.9091
224	1	15	12	AK052360	Mm.249005	599277	Zfp294	zinc finger protein 294	2.97848	0.342588	0.34311	0.108684	0.0373181	2.31147	1.44244	6.0043	10.2805	3.43378	0.323944	0.384179	0.0880139	0.0443828	0.191426		0.584961	0.637417	0.829033	0.496985	0.479197	0.607614	0.445235	0.28269	0.635082	0.665638	0.355145	0.341027	0.404457	0.286603	0.620105	0.45788	0.598355	0.604777	0.845353	0.504766	0.914683	0.437865	0.373322	0.816924	0.0562838
3192	9	19	16	AI465324	Mm.32835	644831	Slc25a21	solute carrier family 25 (mitochondrial oxodicarboxylate carrier), member 21	2.97494	0.342588	0.512584	0.174311	0.0720629	1.36806	0.715276	1.16029	9.45864	0.110744	0.474646	0.59438	0.512296	0.0495774	0.926514		0.780536	0.247694	0.858379	0.84442	0.826326	0.997254	0.948301	0.801837	0.391005	0.723131	0.427853	0.972395	0.440306	0.378088	0.763645	0.656569	0.449989	0.5391	0.537758	0.193745	0.591374	0.124306	0.178726	0.542576	0.360538
3081	9	3	11	AI448547	Mm.275563	581902	Zfp278	zinc finger protein 278	2.9725	0.342588	0.274704	0.0983191	0.150077	0.913542	0.997852	0.073269	0.525508	0.951938	0.582892	0.497752	0.951091	0.722221	0.553855		-1.80105	-1.25876	-1.75733	-1.75507	-1.34039	-1.59659	-1.30232	-1.37002	-1.22914	-1.6135	-1.87928	-1.34495	-1.7374	-1.42644	-1.36102	-1.76978	-1.46896	-1.63573	-2.08529	-1.47516	-1.92537	-1.78447	-1.59908	-2.04138	-1.49286
3167	9	13	15	AI450119	Mm.29382	636438	1110038D17Rik	RIKEN cDNA 1110038D17 gene	2.9697	0.342588	0.331866	0.111335	0.0312943	8.76951	6.236	1.20354	0.683651	1.51015	0.0595344	0.0636412	0.499932	0.662204	0.412041		0.706654	1.05122	0.924417	0.839501	1.53591	1.39343	1.32024	1.32095	1.36461	0.998637	0.615011	0.735012	0.629059	0.513165	0.891787	0.51613	0.903445	0.917301	1.03803	0.774924	0.574738	0.71558	0.524744	0.56146	0.797581
1152	4	12	4	AI608463	Mm.292423	318291	1810063B07Rik	RIKEN cDNA 1810063B07 gene	2.96866	0.342588	0.714886	0.251547	0.0877208	1.56376	4.13005	0.56702	0.372613	9.78306	0.438539	0.120365	0.703528	0.788933	0.048386		-2.88669	-2.17575	-2.78551	-2.33766	-2.87067	-2.72553	-2.88516	-3.19372	-2.85914	-2.86405	-2.79774	-2.21152	-2.14154	-2.63071	-2.43824	-2.2267	-2.58185	-2.49199	-2.68009	-2.31391	-3.33891	-2.88352	-2.45314	-2.86197	-2.72066
1689	5	17	13	NM_010178	Mm.10229	620628	Fusip1	FUS interacting protein (serine-arginine rich) 1	2.96725	0.342588	0.23591	0.0796815	0.0606141	0.967074	0.749191	2.09641	2.07013	0.329242	0.567298	0.580982	0.327419	0.344609	0.804006		-0.335568	-0.535457	-1.4002	-1.1127	-1.05975	-0.583351	-0.94417	-0.921921	-1.1015	-0.937232	-1.06119	-1.19229	-0.568587	-0.39775	-1.05632	-0.766207	-0.618555	-0.432364	-0.528492	-0.718538	-0.769947	-0.733084	-0.837749	-0.549559	-0.375786
4536	13	14	11	AI447313	Mm.30481	596457	AI447313	Transcribed sequences	2.96651	0.342588	0.346735	0.115044	0.0357616	1.37048	2.43863	1.24568	13.0754	0.518559	0.474646	0.232845	0.489197	0.03412	0.712625		0.582469	0.205946	0.537716	0.718024	0.266003	0.435127	0.432544	0.209238	0.268597	0.403365	0.553324	0.806032	0.626519	0.453672	0.781324	0.539414	0.289292	0.523645	0.198746	0.289407	0.551285	0.30851	0.450745	0.874235	0.063389
3359	10	15	6	AY035212	Mm.29590	443820	Idh3b	isocitrate dehydrogenase 3 (NAD+) beta	2.96292	0.342905	0.161426	0.0551485	0.0273094	22.0803	0.0394399	2.84566	1.10907	0.0691964	0.0258996	0.970947	0.239726	0.529066	0.952125		0.0304937	0.208114	0.0746053	-0.0366744	0.364842	0.471398	0.232567	0.385715	0.140089	0.0485555	0.00412016	-0.130668	0.146742	0.242558	-0.206789	-0.440713	-0.0113346	-0.148	-0.0497023	0.062201	-0.130337	-0.227949	0.0543259	-0.0508836	0.210353
3039	9	18	8	AI427013	Mm.28232	538308	Senp6	SUMO/sentrin specific protease 6	2.94654	0.34623	0.0666569	0.0220024	0.0154698	2.1397	1.35044	1.29521	0.0828443	2.81555	0.346044	0.404507	0.478339	0.950419	0.235353		-0.407417	-0.644564	-0.616557	-0.5667	-0.559401	-0.699701	-0.610606	-0.945738	-0.553017	-0.60959	-0.548235	-0.498802	-0.637867	-0.502466	-0.551623	-0.754474	-0.678772	-0.381852	-0.597083	-0.530047	-0.453084	-0.563395	-0.5175	-0.530424	-0.424969
811	3	13	5	AI415663	Mm.307022	353407	Wsb1	WD repeat and SOCS box-containing 1	2.94577	0.34623	1.55465	0.521179	0.0227364	10.7235	47.0933	14.1673	112.818	10.3921	0.0454185	0.016628	0.0257074	0.0251472	0.0444617		0.633704	0.477392	0.45209	0.484099	1.00697	0.821495	1.0463	0.998876	0.941325	0.703331	0.418823	0.640996	-0.484782	-0.252034	-0.318824	-0.404681	-0.570059	-0.46298	-0.435242	-0.16545	0.390637	0.366419	0.573272	0.270018	0.603461
3514	10	18	14	AI450191	Mm.266281	637072	2810054M15Rik	RIKEN cDNA 2810054M15 gene	2.93724	0.346877	0.591091	0.207694	0.0403957	0.719439	11.4287	9.28884	4.83441	0.792742	0.637228	0.0234036	0.0454173	0.134871	0.608376		-0.0157522	-0.235338	-0.487855	0.30787	-0.247415	0.175395	-0.325861	-0.133107	-0.246913	0.0503184	0.258862	0.299206	-0.397884	0.010513	-0.506194	-0.349239	-0.254891	-0.229814	-0.163677	-0.130852	0.691745	0.284147	-0.0125424	0.27426	-0.61025
857	3	2	8	AI427892	Mm.5348	514153	Phf7	PHD finger protein 7	2.93536	0.346877	0.682234	0.212478	0.132434	2.62762	1.06147	1.59624	3.84486	1.34677	0.285327	0.476801	0.409237	0.176877	0.447516		-6.1252	-5.69247	-5.90479	-5.74616	-5.87533	-5.82405	-6.14406	-6.16101	-6.20597	-6.26963	-6.16011	-5.99133	-5.93977	-6.21741	-5.97499	-5.79663	-5.96074	-5.85596	-6.07723	-4.97168	-6.35039	-5.80518	-6.02014	-6.23258	-4.95867
2034	6	1	13	AI450624	Mm.31068	616574	BC059177	cDNA sequence BC059177	2.93177	0.346877	0.711842	0.225275	0.0117693	15.7857	15.3386	35.789	0.108007	9.43431	0.0304586	0.0174496	0.021283	0.935473	0.0510216		0.532719	0.34345	0.2633	0.275823	0.237315	0.241123	0.137947	0.0112481	-0.108889	-0.0369938	-0.106808	0.0745889	0.17601	0.143091	0.00309309	0.026503	0.0737902	0.133291	0.149083	0.14679	0.308862	0.565314	0.385773	0.222252	-0.266513
3938	11	5	18	AI660999	Mm.245626	719113	4930548G07Rik	9.5 days embryo parthenogenote cDNA, RIKEN full-length enriched library, clone:B130049C14 product:unclassifiable, full insert sequence	2.92741	0.346877	0.342408	0.120336	0.0552189	0.141775	5.28101	0.855604	4.36439	6.25406	0.915463	0.0830195	0.604522	0.151974	0.0896498		-0.680255	-0.803602	-0.554302	-0.876362	-0.789243	-0.554416	-0.54469	-0.784518	-0.5936	-0.638218	-0.921795	-0.704462	-0.504257	-0.691969	-0.337507	-0.625376	-0.857576	-0.775038	-0.705608	-0.453791	-0.938951	-0.916805	-0.689966	-0.73275	-1.26782
5420	16	5	1	AI323900	Mm.250030	313276	Rpl12	ribosomal protein L12	2.92633	0.346877	0.57232	0.208028	0.0283224	17.5742	7.59342	5.95995	1.43605	0.80618	0.0283278	0.0458632	0.0887155	0.455178	0.603028		-0.5966	-0.554369	-0.0713822	-0.00388296	0.527015	0.229544	0.410546	0.494751	-0.0445072	-0.246785	0.272316	0.031659	-0.0438031	-0.0809909	0.306811	0.161775	0.266366	0.522667	0.150092	0.507467	-0.138175	-0.172662	0.0964895	-0.229532	0.468444
840	3	4	7	AI429824	Mm.234551	423169	Cd3z	CD3 antigen, zeta polypeptide	2.92399	0.346877	0.463147	0.155493	0.0301977	1.86855	1.65112	1.26441	78.8708	8.0242	0.389978	0.342483	0.484864	0.0251472	0.0640639		-0.713119	-0.206518	-0.221894	-0.396494	-0.483408	-0.57856	-0.446812	-0.634886	-0.660118	-0.492633	-0.673365	-0.508915	-0.235962	-0.0566437	-0.110569	-0.154274	-0.229162	-0.321421	-0.274995	-0.272264	-0.154206	-0.311974	0.0129078	-0.289075	-0.699656
458	2	2	6	AI425937	Mm.42855	424930	Ptov1	prostate tumor over expressed gene 1	2.92393	0.346877	0.805496	0.271786	0.151079	0.357033	3.48346	0.518725	5.20069	6.42226	0.797441	0.15052	0.720026	0.12326	0.0864044		0.671521	0.925575	0.624542	-0.087113	0.258916	0.892331	-0.350563	0.481235	1.41172	0.422855	-0.152236	-0.547273	0.370024	0.14859	-0.52399	-0.304778	0.307658	-0.182657	0.0750457	0.0999626	0.417924	0.506199	0.0955686	0.379808	0.956147
947	3	16	12	AI447735	Mm.218624	599596	Sh3yl1	Sh3 domain YSC-like 1	2.92246	0.346877	0.488995	0.166665	0.0300826	2.70864	3.55734	20.3616	12.5096	0.376419	0.277246	0.145718	0.021283	0.0358633	0.779358		-1.40235	-0.934419	-1.03636	-1.14518	-1.17994	-1.02352	-1.04018	-1.14506	-1.15105	-1.39121	-1.38655	-1.3481	-1.36012	-1.46399	-1.35032	-1.3789	-1.49063	-1.29735	-1.49068	-1.51167	-1.29701	-1.30528	-1.12216	-1.36959	-0.541111
4701	14	8	1	AI323948	Mm.267014	317849	Gstk1	glutathione S-transferase kappa 1	2.92023	0.346877	1.75457	0.6178	0.0495131	1.25907	1.96792	5.69245	7.75962	62.3553	0.498174	0.291541	0.0961279	0.0666863	0.026961		0.820838	1.80262	1.79644	1.5464	1.06678	0.825718	1.36382	1.61273	1.42845	1.82015	1.62131	1.43221	1.08306	0.917168	1.45073	1.4985	0.849475	0.858068	1.1276	0.75844	0.481536	0.994608	1.5137	1.57755	1.16547
2320	7	2	9	AI644523	Mm.3941	554401	Eif4e	eukaryotic translation initiation factor 4E	2.91687	0.346877	0.286556	0.109598	0.0202328	1.51608	2.702	8.40064	12.0464	6.32233	0.445578	0.206091	0.0523113	0.0372428	0.0890537		-0.462987	-0.462453	-0.446715	-0.888306	-0.390875	-0.363629	-0.528801	-0.345642	-0.057652	-0.309946	-0.514853	-0.575489	0.175023	0.191397	-0.160196	-0.223992	-0.0431512	-0.108547	-0.168351	-0.067386	-0.138561	-0.371305	-0.186405	-0.285129	-0.353695
2211	7	7	3	AI326156	Mm.272989	634979	Asf1a	ASF1 anti-silencing function 1 homolog A (S. cerevisiae)	2.91604	0.346877	0.0519809	0.020429	0.0361664	0.79976	4.12507	0.00529428	0.139623	0.151798	0.612565	0.120518	0.997672	0.91559	0.90265		-0.510124	-0.530328	-0.657679	-0.581691	-0.529704	-0.464798	-0.655062	-0.204956	-0.230258	-0.634531	-0.376122	-0.448298	-0.0609582	-0.0744106	-0.320329	-0.401026	-0.255926	-0.436355	-0.479827	-0.340201	-0.497918	-0.52468	-0.377591	-0.456986	-0.23652
4576	13	16	13	NM_057172	Mm.278922	620696	D3Ertd330e	DNA segment, Chr 3, ERATO Doi 330, expressed	2.9133	0.346877	0.276029	0.0792991	0.0136186	3.50639	13.6147	15.9776	1.36102	7.73285	0.20794	0.0188727	0.0231585	0.470275	0.0672752		0.269114	0.308059	0.364189	0.397692	0.360983	0.331512	0.513206	0.136722	0.212994	-0.0478003	0.106808	0.256077	-0.0232173	-0.0937825	0.207313	0.00264091	0.185079	0.0632154	0.255495	0.158075	0.362624	0.125312	0.371582	0.376218	-0.219068
3622	11	12	1	AI323503	Mm.41438	493198	2310012M18Rik	RIKEN cDNA 2310012M18 gene	2.9125	0.346877	0.125333	0.044631	0.0317527	3.29938	0.124689	1.86897	0.919125	0.964699	0.22158	0.912475	0.36262	0.58223	0.55117		-0.623228	-0.30881	-0.232077	-0.00720353	-0.258382	-0.193689	0.142505	0.0182541	-0.359788	-0.288554	-0.301115	-0.570218	-0.680078	-0.820138	0.00540104	-0.289529	-0.754728	-0.474716	-0.200339	-0.430735	-0.582843	-0.814206	-0.214593	-0.508502	-0.455323
5076	15	3	2	AI325092	Mm.1318	603405	Abl1	v-abl_Abelson_murine_leukemia_oncogene_1_(Abl1)	2.90924	0.347193	0.248194	0.0844909	0.0641801	3.79751	1.13868	0.12871	0.541601	2.58365	0.188176	0.455031	0.919498	0.716853	0.257074		-0.551968	0.0430777	-0.143067	-0.207867	0.161848	-0.349087	0.142021	-0.187335	-0.490209	-0.502568	-0.418355	-0.450603	-0.278357	-0.519577	-0.0692416	0.117543	-0.528473	-0.24007	0.0175559	-0.578277	-0.734126	-0.499517	-0.0762687	-0.40093	-0.0923005
4600	13	2	15	AI450344	Mm.271765	640691	Arrdc3	arrestin domain containing 3	2.9044	0.347822	3.02893	1.03915	0.0227668	118.215	106.072	26.9785	30.3753	64.3249	0.0258996	0.016628	0.021283	0.0251472	0.026961		1.54588	1.54295	1.27873	0.990224	0.297044	0.466777	-0.00521659	-0.0321787	1.01243	1.14772	0.677834	0.878698	-0.413302	-0.159747	-0.376007	-0.586539	0.413216	0.563304	0.415244	0.343026	-0.605616	-0.680159	-0.592121	-0.694232	0.425932
1011	3	4	16	AI451654	Mm.276111	643380	AI451654	Clone IMAGE:5376024, mRNA	2.90197	0.347822	0.268971	0.0871654	0.0263343	1.10242	7.39467	2.287	5.86075	0.378216	0.536183	0.0478267	0.303443	0.104516	0.778687		-0.0176907	0.0286949	0.167901	-0.0328725	0.0516432	-0.103962	-0.0570316	-0.189889	-0.0204866	-0.268723	-0.0795446	0.110049	-0.528663	-0.804667	-0.5603	-0.694404	0.137053	-0.257617	-0.419686	-0.164382	-0.128877	-0.173321	-0.351354	-0.628507	-0.131467
244	1	16	13	AI450782		617829	AI450782		2.88224	0.352886	0.149572	0.067035	0.0227104	3.44961	6.59018	9.59463	0.750774	1.72015	0.211068	0.0583985	0.0432431	0.636291	0.370016		-0.329189	-0.352665	-0.599602	-0.436682	-0.523153	-0.405652	-0.475868	-0.554107	-0.637966	-0.842429	-0.498983	-0.482801	-0.578996	-1.10258	-0.765563	-0.900826	-0.570981	-0.571382	-0.632645	-0.502393	-0.436213	-0.492126	-0.562957	-0.618992	-0.565578
3038	9	17	8	AI426974	Mm.15755	537589	Sin3a	transcriptional regulator, SIN3A (yeast)	2.87142	0.355318	0.241633	0.0883779	0.0616838	1.22819	3.00441	0.32934	10.2349	0.124406	0.505694	0.182091	0.807966	0.0443828	0.916949		0.142708	-0.397308	0.365586	0.0459558	0.394715	0.349002	0.455273	0.0522804	0.206161	0.222473	-0.14301	0.176845	0.095709	-0.158748	-0.380215	-0.0357179	-0.229919	-0.0538897	0.0563886	0.0479983	-0.531152	-0.273737	-0.305974	-0.276013	-0.132835
3325	10	19	4	AI413344	Mm.235081	355932	Bid	BH3 interacting domain death agonist	2.86267	0.356206	0.501736	0.176891	0.0465982	2.049	1.32845	9.00358	1.74667	3.18608	0.360431	0.408759	0.0479748	0.394619	0.206966		0.651579	0.78684	0.827583	0.644048	0.742982	0.678844	0.850113	1.30677	0.959309	1.23011	0.921765	0.936361	0.675193	0.46353	0.778342	0.988552	0.663784	0.625819	0.703373	0.357932	0.221556	0.317279	0.720367	0.740913	0.769785
124	1	10	7	AI427996	Mm.250605	483803	Sel1h	Sel1 (suppressor of lin-12) 1 homolog (C. elegans)	2.86063	0.356206	3.43885	1.1912	0.0852278	7.51721	4.0755	31.5377	3.4382	36.2174	0.0755647	0.122624	0.021283	0.201502	0.026961		0.649954	0.302134	-0.153652	0.749765	-0.329787	-0.377243	-0.128562	-0.245855	0.304117	0.351693	0.734068	1.19125	1.6373	1.83031	1.41327	1.09453	1.41349	1.26794	1.30654	0.765912	1.67782	1.58764	1.56799	1.31387	0.539408
3131	9	15	13	AI450801	Mm.335354	618006	AI450801	Transcribed sequences	2.86058	0.356206	0.162431	0.0545413	0.0293848	1.20162	7.18526	1.19838	3.79043	4.74749	0.510687	0.0502604	0.501596	0.179337	0.130682		0.328874	0.261088	0.370342	0.443691	0.571367	0.680913	0.298789	0.275828	0.501369	0.405863	0.00553596	0.268893	0.00311441	-0.0409142	0.0351606	-0.0433652	0.0455639	0.158317	0.171576	0.199538	0.285282	0.156055	0.07427	0.0941724	0.147483
90	1	14	5	AI415665	Mm.248254	353421	Calu	calumenin	2.85897	0.356206	0.136668	0.0504731	0.0274501	2.36063	2.63625	23.8472	0.188284	0.0480438	0.319131	0.212092	0.021283	0.884872	0.965663		0.268099	0.736937	0.923647	0.663538	0.898655	0.926704	0.844936	1.21033	0.725414	0.951531	0.376541	0.514802	0.383026	0.252492	0.691921	0.763941	0.470907	0.410331	0.677831	0.684189	0.208048	0.245693	0.491572	0.703351	0.637315
3665	11	17	3	AI528680	Mm.4292	597716	Tieg1	TGFB inducible early growth response 1	2.85517	0.356612	1.33605	0.470004	0.0347987	20.9669	8.33672	13.2932	0.525408	3.28421	0.0258996	0.0394196	0.0278914	0.722221	0.200535		0.949526	0.831601	1.20925	0.813997	1.57648	1.72699	1.35007	1.95936	0.699066	0.686916	0.672962	0.21497	0.362416	0.31614	0.399155	0.440602	0.764835	0.69699	0.588451	0.672257	0.735246	0.600781	0.369906	0.38241	0.711042
3283	10	15	2	AI326878	Mm.86607	480211	6430526N21Rik	RIKEN cDNA 6430526N21 gene	2.85064	0.357266	0.996256	0.348955	0.0895607	1.4421	5.90715	6.96388	1.62263	5.21402	0.46062	0.0692237	0.0711286	0.414934	0.114346		0.843336	1.63298	1.42227	0.988555	1.1394	1.51182	1.28173	2.03049	1.93099	1.23092	1.94083	1.58066	1.80787	1.58666	2.0063	1.8902	1.25821	1.05927	1.34868	1.84463	1.92266	1.69723	1.73948	1.77925	1.39715
3749	11	6	8	AI428161	Mm.188575	515124	AI428161	Similar to 60S ribosomal protein L10 (QM protein homolog) (LOC238217), mRNA	2.84293	0.357266	0.685763	0.247224	0.104498	0.422753	19.7088	0.735376	2.56789	3.08148	0.766648	0.016628	0.646896	0.279605	0.215587		-1.13647	-0.456748	-1.17933	-1.61011	-0.966787	-0.695385	-0.353801	-1.39119	-0.341364	-1.29058	-1.39973	-1.36528	-0.544916	-0.619319	-0.957852	-0.700812	-0.584713	-0.536617	-0.733385	-0.449887	-1.18465	-1.01151	-1.50211	-1.23637	-0.636479
3663	11	15	3	AI325520	Mm.290853	580666	Etfa	electron transferring flavoprotein, alpha polypeptide	2.84223	0.357266	0.133213	0.0523155	0.0578263	1.08943	2.69476	1.13017	0.916516	0.671045	0.539532	0.206464	0.518942	0.582556	0.654309		0.465415	0.781428	0.649477	1.10909	0.455086	0.267335	0.866406	0.524884	0.622693	0.508896	0.677706	0.116819	0.288429	0.356225	0.964444	0.489842	0.580966	0.582012	0.912473	0.524047	0.425537	0.504584	1.29067	0.896653	0.545147
1192	4	14	6	AI426319	Mm.21439	437019	Pcyt2	phosphate cytidylyltransferase 2, ethanolamine	2.84194	0.357266	0.677654	0.260477	0.0922819	5.70795	5.71856	0.24986	0.510394	11.7193	0.114115	0.0735321	0.852018	0.727927	0.0400136		1.45711	1.70452	0.825775	1.55589	0.908591	1.32188	0.782319	0.643273	1.58249	1.53566	1.23493	1.59982	2.25532	1.66104	1.75271	1.85978	1.34366	1.39124	1.52353	0.807534	1.30425	1.37397	1.53563	1.60355	1.71351
2768	8	13	13	AI451115	Mm.2215	621533	Tcof1	Treacher Collins Franceschetti syndrome 1, homolog	2.84025	0.357266	3.53073	1.17815	0.545488	0.0446662	11.3367	5.69153	0.796801	13.4664	0.971722	0.0235564	0.0961279	0.624251	0.0350479		0.94252	-1.67231	-1.18786	-0.236229	-0.420316	-1.12074	-0.666839	-0.725073	-2.00535	-2.1214	0.575803	0.675635	-0.0986068	0.231011	-0.745404	-0.760017	0.695954	1.1896	-0.374993	1.06837	2.53673	1.96188	0.396582	0.637235	1.68774
1694	5	3	14	AI449408	Mm.245746	620813	Rdx	radixin	2.83925	0.357266	0.211366	0.0927751	0.0177735	4.00684	3.95103	3.11501	3.18051	5.14761	0.17846	0.127392	0.215963	0.218941	0.116512		1.05227	1.16242	1.21251	0.884181	1.46477	1.71174	1.1582	1.39599	1.41639	1.16559	0.914642	1.19206	0.994134	1.15188	0.961974	0.927972	1.12814	1.14168	0.791022	1.0297	0.738238	0.764868	0.883234	0.778366	1.05465
4608	13	10	15	AI450404	Mm.87616	641181	4930427A07Rik	RIKEN cDNA 4930427A07 gene	2.83653	0.357266	0.245006	0.0857472	0.0537289	0.772953	0.48791	1.18383	2.51175	5.07398	0.619786	0.696079	0.505674	0.286513	0.119097		-0.279857	-0.119426	-0.18967	-0.377464	-0.182598	-0.0301356	-0.0231527	-0.106382	-0.955775	0.227434	-0.281708	-0.411273	-0.109098	0.258749	-0.303913	-0.143341	0.0513838	0.00027562	0.136586	-0.340213	0.199352	0.302215	-0.26885	-0.0591481	-0.0349335
520	2	7	9	AI429405	Mm.6949	552049	Mllt2h	homolog of human MLLT2 unidentified gene	2.83132	0.357266	0.216034	0.0765848	0.0596573	3.14039	0.498414	2.15679	0.21199	0.534442	0.233576	0.691437	0.319369	0.87566	0.705451		0.145281	0.511289	0.422826	0.0942071	0.549029	0.421131	-0.000578885	0.270376	-0.145462	0.128372	0.173407	-0.193581	-0.118674	-0.117667	0.0211672	0.334613	-0.0919567	-0.1787	-0.204184	0.206962	-0.0866496	0.39552	-0.092128	0.0862584	-0.474823
2930	9	4	3	AI324089		441254	AI324089		2.83023	0.357266	0.17686	0.0644777	0.0316356	0.381996	0.27889	6.42401	0.0415755	1.9603	0.78623	0.815048	0.0785226	0.972508	0.33152		0.606783	0.809803	1.13102	0.577407	0.832151	1.13598	0.800441	0.875523	0.986501	1.09753	0.85907	0.622265	0.685725	0.891968	0.644374	0.703096	0.820225	1.03983	0.606025	0.564721	0.932392	0.766617	0.912835	0.524936	0.716702
4018	12	9	3	AI327409	Mm.181933	581127	Uqcrfs1	ubiquinol-cytochrome c reductase, Rieske iron-sulfur polypeptide 1	2.82891	0.357266	0.125962	0.0513299	0.0436364	0.281574	1.71728	0.728443	2.59918	0.380098	0.835325	0.329768	0.648203	0.276388	0.7785		-0.385466	0.423422	0.00293562	0.301261	-0.181188	0.0535986	0.266484	0.0479671	0.103084	0.0357118	-0.21106	-0.102651	-0.359263	-0.452399	0.0811953	-0.0865731	-0.157448	-0.0724876	0.0727892	-0.143469	-0.444584	-0.439672	-0.0172162	-0.251627	0.0539263
1860	6	17	3	AI415054	Mm.246552	336638	Ptpn3	protein tyrosine phosphatase, non-receptor type 3	2.8257	0.357266	0.236128	0.0860991	0.0657193	1.2539	0.727135	3.80002	0.714264	0.00147146	0.499524	0.589425	0.168424	0.64958	0.998963		0.712906	0.649684	1.29505	0.83213	1.22188	0.975844	1.03882	1.84297	1.25456	1.36943	0.710497	1.01051	0.639018	0.437478	0.790727	1.07995	0.945796	0.565002	1.0458	0.499515	0.761498	0.765252	1.00599	1.0249	0.892281
443	2	6	5	AI413385		367388	AI413385		2.82443	0.357266	0.31029	0.114508	0.0341217	4.4252	3.76025	4.71821	0.130628	1.29019	0.160611	0.134791	0.128433	0.921529	0.462686		-0.095122	-0.206693	-0.157474	0.0929214	-0.117663	-0.341628	-0.296695	-0.0206975	0.29263	0.305373	-0.120366	0.14239	0.484767	0.584625	0.325601	0.180995	0.132551	-0.00798853	0.0521554	0.488787	-0.0985977	0.164106	0.047143	0.0338789	0.148949
393	2	13	2	AL662812		476610	AL662812	Mouse_DNA_sequence_from_clone_RP23-48A2_on_chromosome_11	2.81933	0.357266	0.285233	0.105006	0.0287163	3.59953	3.64298	22.8174	1.28967	0.568497	0.200719	0.141321	0.021283	0.484824	0.693309		-0.138008	-0.412294	-0.227299	-0.0467854	-0.375805	-0.572169	-0.258697	-0.143422	-0.611674	-0.665995	-0.289905	-0.195151	-0.742131	-0.272395	-1.02497	-0.534815	-0.508233	-0.504966	-0.247941	-0.309024	-0.253711	-0.286628	-0.246354	-0.191394	-0.634435
254	1	7	14	AI449059	Mm.264016	618662	5730596K20Rik	RIKEN cDNA 5730596K20 gene	2.81863	0.357266	0.356827	0.117865	0.0615099	3.41029	2.29339	5.5053	1.60222	1.27664	0.214074	0.248473	0.101775	0.417973	0.465023		1.01458	0.738396	0.87563	0.783342	0.792761	1.06272	0.33895	0.501171	1.16441	1.37803	0.722751	0.779234	0.720727	0.744023	0.832365	0.706432	0.424276	1.02529	0.577775	0.844958	1.10933	1.15819	0.792811	0.812806	0.875591
1203	4	6	7	AI430753	Mm.29444	455473	Npb	neuropeptide B	2.81742	0.357266	1.30306	0.458188	0.0590077	1.08747	1.83161	2.54867	17.0922	14.4465	0.539532	0.31173	0.270305	0.0267438	0.032144		-1.00588	-0.341072	-1.08551	-0.703098	-0.6481	-0.417604	-0.704858	-0.988335	-1.01081	-1.09682	-0.924258	-0.791964	-0.324233	-0.694087	-0.961615	-0.772872	-0.606678	-0.625999	-0.549962	-0.50796	-0.4341	-0.222681	-0.313669	-0.766488	0.124549
5303	15	2	14	AI451009	Mm.216193	620959	AI451009	CDNA clone MGC:49641 IMAGE:4161789, complete cds	2.81586	0.357266	0.134845	0.0452082	0.036934	0.564721	1.73593	1.51675	0.995158	0.686398	0.700969	0.326671	0.425296	0.559692	0.647961		-0.209641	-0.109385	-0.221986	-0.175629	-0.249887	-0.0804627	-0.180786	0.0678393	-0.0682133	-0.196028	-0.125809	-0.10176	-0.530563	-0.440482	-0.241903	-0.198613	-0.17369	0.00148517	-0.525961	0.192381	-0.119018	-0.0640766	0.0302894	-0.227856	-0.509829
2981	9	17	5	AI414930	Mm.28947	354743	2900029G13Rik	RIKEN cDNA 2900029G13 gene	2.81421	0.357266	0.376491	0.131921	0.0319866	0.0530129	11.2387	3.27338	15.3502	0.32047	0.966983	0.0238402	0.202716	0.0292464	0.808719		0.0651994	-0.184831	-0.0100399	0.234203	-0.127226	-0.0450096	0.0633512	0.150874	-0.074021	-0.0919031	0.232728	0.0432658	-0.222943	-0.187251	-0.0246789	0.074612	-0.375143	-0.193633	-0.0839607	-0.305577	-0.034307	-0.0501333	0.270481	0.104193	0.115806
1807	6	2	1	AI324642	Mm.333233	616008	Rab7	RAB7, member RAS oncogene family	2.8133	0.357266	0.123191	0.0560237	0.0235926	17.3741	3.32625	0.672197	4.44215	1.05692	0.0283278	0.160127	0.663214	0.149258	0.524291		0.374013	0.381637	0.738902	0.779479	0.6591	0.558515	0.985419	1.05314	0.537623	0.416673	0.71011	0.767102	0.570802	0.515909	0.675034	0.590838	0.470753	0.569412	0.590188	0.593622	0.328324	0.172771	0.485522	0.607424	0.300068
4699	14	6	1	AI323902	Mm.46397	313378	3100002B05Rik	RIKEN cDNA 3100002B05 gene	2.80043	0.358955	0.210715	0.0748748	0.0284602	6.94765	0.404665	7.36592	0.319747	2.12787	0.0844079	0.740454	0.0654796	0.81934	0.310125		-0.0179411	0.37261	0.293278	0.356769	0.550769	0.479914	0.374642	0.511179	0.0939751	0.290232	-0.0625009	-0.229554	0.167895	0.359559	0.297992	-0.0398154	-0.0770009	-0.168336	0.389979	0.0721109	0.375929	0.147665	-0.0102961	-0.0775532	0.239248
4977	14	18	15	AI451634	Mm.319883	643250	AI451634	16 days embryo head cDNA, RIKEN full-length enriched library, clone:C130090B16 product:unclassifiable, full insert sequence	2.79929	0.358955	0.133015	0.0489161	0.0503663	0.0439721	2.98432	0.738513	0.166776	1.30461	0.971975	0.183683	0.646462	0.8972	0.458361		0.297903	0.0837004	0.251037	-0.150741	0.299051	0.220622	-0.0139977	-0.00559901	0.404925	0.570283	-0.196722	-0.137818	0.693383	0.310777	0.289406	0.558656	0.432425	0.25011	-0.177608	0.256344	0.38532	0.384872	-0.0455636	-0.213603	0.0748558
2213	7	9	3	AK050368	Mm.286680	520986	Wrnip1	Werner helicasae interacting protein 1	2.79924	0.358955	0.868629	0.316714	0.0703224	3.81379	4.56125	4.09856	1.87658	7.2772	0.187318	0.103831	0.1529	0.377353	0.0716526		0.95704	0.827235	1.43188	1.12142	1.52416	1.3293	1.47664	1.76023	1.47642	1.35095	1.02379	1.10523	0.325266	0.444061	0.658232	0.851642	0.979266	0.692817	0.768035	0.789678	0.553756	0.391642	0.532657	0.590757	1.14189
2385	7	10	12	AI450946	Mm.30533	608257	9830130M13	hypothetical protein 9830130M13	2.79718	0.358955	0.419774	0.14936	0.0381797	15.0281	0.0669888	4.3051	2.2466	1.37068	0.0319305	0.949156	0.142666	0.317439	0.442881		-0.405345	-0.393292	-0.628426	-0.80344	-0.357583	0.0133181	0.010214	-0.15602	-0.594629	-0.842719	-1.03382	-0.760778	0.270519	0.390796	-0.0310064	-0.49776	-0.0759419	0.0910523	-0.216262	0.0922945	0.103291	-0.0080588	0.0379151	-0.136634	0.0822875
2142	6	14	18	AI448293	Mm.30607	556882-G	5730455O13Rik	RIKEN cDNA 5730455O13 gene	2.79625	0.358955	0.173396	0.0648126	0.019251	10.0576	20.0377	1.7857	4.24633	0.52763	0.0497536	0.016628	0.375182	0.157947	0.708555		0.266899	0.39391	0.21223	-0.0139143	-0.0494755	0.0307369	-0.0965246	-0.0711365	0.209466	0.157422	0.177395	0.142723	0.553126	0.484996	0.453841	0.541684	0.302121	0.290359	0.350147	0.158582	0.261261	0.316499	0.190079	0.134742	0.5253
4726	14	14	2	AI894127	Mm.2820	385193	Galk1	galactokinase 1	2.7939	0.359059	0.493419	0.176957	0.0607319	0.800391	2.67816	2.43753	4.49534	4.33721	0.612565	0.207913	0.283637	0.147639	0.147657		0.112905	0.806753	0.586461	0.584505	0.702211	0.648075	0.559301	0.550849	0.432894	0.772669	0.908541	0.78084	0.603929	0.225924	0.692856	1.28171	0.107615	0.238135	0.58745	-0.116585	0.16767	0.238161	0.707181	1.0421	0.973665
118	1	4	7	AI429822	Mm.351717	423134	AI429822	Clone 23 Dio3as (D3AS) mRNA, partial sequence.	2.79021	0.35929	0.753451	0.261586	0.0432924	0.0821983	6.99258	2.19437	17.2973	7.2483	0.951631	0.0524399	0.314132	0.0264158	0.0719579		0.0898924	0.22666	0.108027	0.178304	-0.0166843	0.0758172	-0.135427	0.49002	0.265939	0.01547	-0.105301	0.536613	0.0283696	0.248671	-0.0603657	-0.114071	-0.349077	0.0123745	-0.0316499	0.179678	0.360613	0.350248	0.557283	0.247028	0.288442
779	3	19	3	AI325944	Mm.311985	582887	Acyp1	acylphosphatase 1, erythrocyte (common) type	2.78671	0.35929	0.385657	0.135817	0.0875588	2.34498	0.218324	2.20118	2.22101	2.23578	0.320898	0.851311	0.313321	0.32148	0.295927		-3.93253	-3.36001	-3.59187	-3.21658	-3.52677	-3.6318	-3.43987	-3.15999	-3.97684	-4.13624	-3.78809	-3.309	-3.30514	-3.79976	-3.25017	-3.11031	-3.80703	-3.51074	-3.71802	-2.81562	-3.70444	-3.47913	-3.26213	-3.75848	-3.31414
5732	16	13	17	AI465263	Mm.229180	658608-G	AI465263	15 days embryo head cDNA, RIKEN full-length enriched library, clone:D930007E10 product:unknown EST, full insert sequence	2.78595	0.35929	1.95342	0.712067	0.0857217	9.94454	9.42605	4.24636	14.3061	20.6471	0.0502792	0.0320279	0.144844	0.0310798	0.026961		0.324046	-0.698649	-0.33834	0.150389	-0.753495	-1.03446	-1.30144	-1.71814	-0.339637	-0.417634	0.000471391	0.216897	0.751534	1.07002	0.36846	0.297541	0.0247607	0.276651	0.336438	0.290739	-0.0514343	-0.212431	0.00989982	-0.0154823	-0.180092
1088	4	5	1	BC002037	Mm.200859	459629	Pafah1b2	platelet-activating factor acetylhydrolase, isoform 1b, alpha2 subunit	2.78427	0.35929	0.417034	0.145722	0.293258	0.0203906	1.19592	2.29401	1.47103	2.10432	0.985444	0.440388	0.302826	0.446364	0.313622		-3.07979	-2.58863	-3.291	-2.63344	-3.68082	-3.23522	-0.258878	-3.81974	-2.94648	-3.13798	-2.82611	-2.26893	-2.26604	-2.57054	-2.40756	-2.55711	-2.64227	-2.49062	-2.77554	-2.1818	-2.98792	-2.86995	-2.39005	-2.55876	-2.92238
3395	10	13	8	AI428202	Mm.247670	550814	2810431N21Rik	RIKEN cDNA 2810431N21 gene	2.77732	0.359742	0.340502	0.122246	0.0333196	6.31076	9.11775	0.219437	3.64917	2.43608	0.0982218	0.0338706	0.870484	0.187186	0.272696		-0.47674	-0.354831	-0.49186	-0.273785	-0.29819	-0.404868	-0.387615	-0.300404	-0.497942	-0.475093	-0.766343	-0.646261	-0.513559	-0.546471	-0.364348	-0.407921	-0.693852	-0.594659	-0.422421	-0.564108	-0.433649	-0.209332	0.0593991	-0.319716	-0.186027
1868	6	6	4	AI415314	Mm.142380	337865	Rpl27a	CDNA clone MGC:66730 IMAGE:6817520, complete cds	2.7765	0.359742	0.208532	0.0833748	0.0148838	10.9521	19.2486	0.803449	4.87208	2.31437	0.0446473	0.016628	0.621124	0.133549	0.287014		-0.0370702	0.283148	-0.00485804	-0.035552	0.152572	0.260356	0.0922631	-0.00343663	0.509369	0.394631	0.42189	0.234744	0.654643	0.60698	0.5009	0.370398	0.30695	0.285811	0.216079	0.31409	0.154171	0.182077	0.218969	-0.0145666	0.524899
4717	14	5	2	AI322439	Mm.29452	493659	Srp19	signal recognition particle 19	2.77628	0.359742	0.21031	0.0804558	0.0309908	1.86952	3.3132	6.55348	4.17899	0.903423	0.389978	0.160811	0.0764322	0.161369	0.568918		-1.01742	-0.817917	-0.308636	-0.658814	-0.672227	-0.693522	-0.374602	-0.364616	-0.578481	-0.718113	-0.344424	-0.539271	-0.258825	-0.450192	-0.0344181	-0.0607429	-0.328728	-0.229481	-0.163338	-0.132949	-0.598785	-0.61667	-0.0405164	-0.594557	-0.465998
3316	10	10	4	AI414421	Mm.275387	329406	1810041L15Rik	RIKEN cDNA 1810041L15 gene	2.77301	0.360103	0.649194	0.238313	0.121379	4.06086	1.3409	0.643776	0.928964	5.79639	0.175991	0.405942	0.674291	0.57895	0.0987337		-2.70636	-2.00104	-2.45559	-2.0462	-2.39602	-2.65917	-2.58405	-3.04916	-2.7926	-2.65466	-2.89932	-2.93156	-2.80634	-2.75296	-3.01674	-2.48372	-3.04576	-2.49676	-2.76366	-2.56431	-3.65576	-2.94335	-2.77796	-2.80386	-2.46295
2053	6	1	14	BC031702	Mm.213000	622052	Prkcl1	protein kinase C-like 1	2.76699	0.360746	0.585262	0.218072	0.0406892	4.22355	7.37	5.34659	2.95117	9.38754	0.16976	0.0480739	0.106691	0.239483	0.0512759		0.0970462	0.475905	0.130912	0.136668	0.627541	0.717326	0.242024	0.611058	0.0464419	0.484462	0.279999	0.0428253	0.090596	-0.00131245	0.246933	0.247939	-0.132143	-0.0192435	0.203349	-0.434943	-0.605888	-0.271113	-0.280078	-0.477917	0.45599
4541	13	19	11	AI447885	Mm.21864	596892	2310075E07Rik	RIKEN cDNA 2310075E07 gene, mRNA (cDNA clone IMAGE:820875), partial cds	2.76523	0.360746	0.141255	0.0488824	0.0573706	0.61879	0.531147	1.14851	1.71964	3.4287	0.677207	0.674872	0.514893	0.398855	0.191426		0.326638	0.256106	-0.0205463	0.0717365	0.140447	0.404995	-0.00288774	-0.345469	0.492334	0.270285	-0.211014	-0.0663548	-0.246419	-0.00598474	0.0600389	0.00804896	-0.288738	-0.0469996	0.0828058	-0.0274681	0.119505	0.170721	-0.167434	-0.00624208	-0.474286
552	2	1	11	AI451937	Mm.35856	575013	Pts	6-pyruvoyl-tetrahydropterin synthase	2.76414	0.360746	0.753569	0.274757	0.0258311	26.4771	11.5678	1.99703	11.0343	12.305	0.0258996	0.0229179	0.343097	0.0404205	0.0379925		0.568898	0.60228	1.03511	0.807215	1.13229	0.964725	1.07	1.23111	0.376257	0.507208	0.717498	0.676232	0.548227	0.422232	0.686328	0.515884	0.564398	0.666478	0.588846	0.611029	0.19426	0.0948371	0.491148	0.196083	0.128145
1008	3	1	16	AI450144	Mm.105258	636648	AI450144	Transcribed sequence with weak similarity to protein ref:NP_081764.1 (M.musculus) RIKEN cDNA 5730493B19 [Mus musculus]	2.75022	0.364026	0.735254	0.264628	0.0579449	4.76262	10.4136	3.00186	1.4175	1.61532	0.146939	0.0268786	0.22583	0.458897	0.390346		-0.493597	-0.426691	-0.432284	-0.0966658	-0.358146	-0.0577149	-0.4545	-0.391783	-1.03999	-0.888038	-0.458873	-0.54021	-1.25374	-1.69966	-1.57165	-1.26292	-1.07216	-1.0312	-0.87052	-0.722401	-0.197654	-0.47488	-0.719299	-0.899832	-0.65517
1463	5	19	1	AI528784	Mm.541	603132	Prm2	protamine 2	2.74906	0.364026	0.861482	0.295086	0.456221	0.42453	1.81494	0.960425	1.3873	0.666964	0.766322	0.314993	0.571825	0.464544	0.655357		-5.22017	-6.37587	-5.88472	-5.16932	-5.60521	-4.85804	-6.12886	-5.47709	-6.93974	-6.03583	-5.5151	-5.27181	-6.01799	-5.89974	-6.54858	-6.09913	-6.17928	-5.22863	-5.7589	-4.45653	-6.3911	-5.92047	-4.83295	-5.44935	-5.25124
611	2	3	14	AI449217	Mm.354189	619641	AI449217	Transcribed sequence with strong similarity to protein pir:S12207 (M.musculus) S12207 hypothetical protein	2.74352	0.364961	0.764666	0.300138	0.0317455	4.29264	14.543	29.0743	0.924957	3.91225	0.166355	0.0180106	0.021283	0.580193	0.165114		-0.113318	-0.0235668	-0.0403223	-0.185247	0.0507426	0.192102	-0.339224	-0.5043	-0.622587	-0.271397	-0.428103	-0.545465	-0.693369	-1.1071	-0.841082	-0.752489	-0.577317	-0.478694	-0.083235	-0.484368	-0.287295	-0.223395	-0.225027	-0.383366	-0.957879
2107	6	17	16	AI464459	Mm.4132	661430	Socs2	suppressor of cytokine signaling 2	2.74	0.364961	3.91844	1.39209	0.0237636	13.9491	180.347	29.4179	60.7047	44.5943	0.0331954	0.016628	0.021283	0.0251472	0.026961		1.11124	1.22098	1.66847	1.19546	0.777556	0.854985	0.908956	1.31213	1.41908	1.37349	1.66358	1.84407	-0.686923	-0.568959	-0.534898	-0.664996	-0.545271	-0.465758	-0.0131589	-0.292953	1.17266	0.940196	1.08568	1.19528	0.156407
745	3	4	2	AI385750	Mm.4340	427365	Zfp100	zinc finger protein 100	2.73946	0.364961	0.245941	0.0895372	0.0390445	0.404601	0.380323	3.02833	22.9577	0.686201	0.774197	0.753753	0.223064	0.0251472	0.647961		-0.177993	0.17677	0.373005	0.0509989	0.317421	0.0788993	0.18802	0.365543	0.145994	0.467772	-0.000278276	-0.159895	0.139094	0.0576493	-0.231539	-0.0412032	-0.00863654	0.0457967	-0.029657	0.0714712	0.0589438	-0.0949854	-0.205016	0.0476573	0.0978063
3743	11	19	7	AI427914	Mm.17413	514370	1700024G10Rik	RIKEN cDNA 1700024G10 gene	2.73714	0.364991	1.1947	0.436544	0.23124	1.40216	2.89788	0.0589478	2.25832	5.99451	0.468224	0.188909	0.958917	0.316027	0.09381		-2.17874	-2.03435	-2.23995	-2.06738	-2.32687	-1.81537	-2.22815	-3.66228	-2.10563	-2.82029	-3.49741	-2.55475	-2.81171	-2.64926	-3.11642	-3.27873	-3.09636	-1.68812	-2.31386	-2.78605	-3.03829	-3.45984	-2.84647	-3.58442	-3.12829
5106	15	14	3	AI413641	Mm.29852	330890	D11Bwg0434e	DNA segment, Chr 11, Brigham & Women's Genetics 0434 expressed	2.7354	0.364991	0.198447	0.0751539	0.0261885	1.68098	5.57474	4.05116	0.331136	0.57889	0.421548	0.0764446	0.155318	0.81364	0.689695		-0.347494	-0.0124519	0.0405854	-0.0707623	-0.087732	-0.227512	0.0293003	-0.0123399	-0.535047	-0.331493	0.0698136	-0.0949284	-0.170084	-0.337343	0.080062	0.17398	-0.240814	-0.0540358	0.218572	-0.293511	-0.773223	-0.637905	-0.0946359	-0.388112	0.066001
4821	14	14	7	AI426358	Mm.23177	524623	AI426358	ESTs	2.73155	0.365202	0.285292	0.106061	0.0464805	3.54919	0.0645322	1.70295	7.61331	1.16265	0.204584	0.950672	0.390136	0.0688576	0.493017		-0.116712	-0.189191	0.0686134	0.00466108	-0.0171937	0.161956	0.216157	0.332449	-0.419455	-0.540658	0.261183	0.208176	-0.200887	-0.565164	-0.0965215	0.219627	-0.0547352	-0.341959	-0.217052	-0.261297	-0.114548	-0.515245	-0.16694	0.00260549	-0.588701
2086	6	15	15	BC030345	Mm.32497	642728	C230080I20Rik	RIKEN cDNA C230080I20 gene	2.73071	0.365202	0.569408	0.210622	0.0589209	4.6057	2.19638	10.2759	3.48532	2.14839	0.15214	0.259257	0.0392506	0.198264	0.30718		0.24078	0.100482	0.369695	0.129726	0.515949	0.632011	0.39959	0.53738	0.464624	0.672227	0.324397	0.184077	1.04649	0.755061	0.229755	0.734662	0.596708	0.673383	0.360363	-0.148525	0.777429	0.306045	0.157894	0.311528	-0.573401
3506	10	10	14	AI449290	Mm.307851	620046	2310004N11Rik	RIKEN cDNA 2310004N11 gene	2.72491	0.365981	0.214914	0.0809397	0.0347322	1.41473	17.5425	1.94084	1.05188	0.510727	0.466304	0.016628	0.351618	0.544516	0.715453		-0.195319	0.00815234	-0.378115	0.077705	0.0977871	-0.202745	-0.147878	-0.199692	-0.686859	-0.420961	-0.133389	-0.130302	0.0199808	-0.0291224	-0.0219762	-0.00697126	-0.223471	-0.0703784	0.0492879	-0.175304	-0.565691	-0.316836	-0.337201	-0.444762	-0.598065
981	3	12	14	AI449099	Mm.322	619024	Mbd2	methyl-CpG binding domain protein 2	2.72423	0.365981	0.20858	0.0754768	0.0171173	7.21786	2.82188	1.82822	5.14102	0.445803	0.0799074	0.194702	0.368198	0.124979	0.747526		0.227603	0.170816	0.311617	0.0999816	0.562361	0.442487	0.523315	0.484297	0.378491	0.121229	-0.0773508	-0.445052	-0.166798	-0.102047	-0.298698	-0.261964	-0.0592395	0.0153946	-0.0543277	0.0349858	0.140747	-0.274609	-0.0456627	-0.157726	0.275451
3	1	3	1	AI385582	Mm.24096	329436	Thbd	thrombomodulin	2.71677	0.3676	0.34584	0.132304	0.0633249	0.637748	0.600279	4.3921	1.19226	18.1183	0.669583	0.643669	0.139935	0.510219	0.0284984		-0.391742	-0.417987	-0.0937449	-0.211831	-0.0451907	-0.357965	-0.198449	0.247515	0.0579012	-0.500616	-0.301199	0.427239	-0.640662	-0.453412	-0.255095	-0.672839	-0.477217	-0.5266	-0.511221	-0.0645555	-0.499826	-0.316704	-0.266701	-0.50414	0.0360811
4931	14	10	13	AI450712	Mm.289614	617579	AI450712	0 day neonate eyeball cDNA, RIKEN full-length enriched library, clone:E130112O04 product:unknown EST, full insert sequence	2.71118	0.367694	0.159684	0.0574551	0.0206937	1.08711	13.1957	0.844704	2.30821	0.565796	0.539532	0.0196801	0.607509	0.309623	0.693875		0.216553	0.0973247	0.151413	0.478489	-0.157281	0.354698	0.113316	0.100559	0.0930541	0.0810291	0.451371	0.581577	-0.22227	-0.167285	0.200464	0.231806	0.125986	0.0124755	0.221333	0.263991	0.575453	0.268125	0.511188	0.448049	0.092166
679	2	14	17	AI662167	Mm.339338	720957	AI662167	Transcribed sequence with strong similarity to protein sp:P00722 (E. coli) BGAL_ECOLI Beta-galactosidase	2.71069	0.367694	0.50793	0.192874	0.0342797	20.7282	3.1937	10.787	0.948079	0.920629	0.0258996	0.168148	0.0368589	0.572918	0.562675		0.648691	0.688277	0.725451	0.732107	1.3767	1.49128	1.30101	1.23557	1.17982	0.772248	0.552926	0.81236	0.701639	0.573334	1.11059	0.864893	0.819554	0.883923	0.742152	1.03024	0.681078	0.527318	0.594602	0.665815	1.13308
2090	6	19	15	AI451610	Mm.279042	643012	AI451610	Transcribed sequence with moderate similarity to protein pdb:1LBG (E. coli) B Chain B, Lactose Operon Repressor Bound To 21-Base Pair Symmetric Operator Dna, Alpha Carbons Only	2.71024	0.367694	0.399228	0.14567	0.187777	0.17253	0.909604	0.535154	0.422452	2.79992	0.899943	0.523988	0.715232	0.769634	0.236357		0.385042	0.371749	-0.0138496	-0.489753	-0.206632	0.59723	-0.88455	0.216974	0.317715	-0.0876532	-0.321504	-0.152178	0.180837	0.177749	-0.625231	-0.338141	-0.00221274	-0.788358	-0.478137	-0.440934	0.335199	-0.0348803	-0.580461	-0.566754	0.259894
952	3	2	13	AI449651	Mm.30199	600884	Csnk1e	casein_kinase_1_epsilon_(Csnk1e)	2.70181	0.367869	0.242416	0.0884974	0.0260207	0.870307	2.35787	14.9744	2.93574	1.24225	0.594486	0.240815	0.0243063	0.240189	0.473538		0.13395	-0.0195966	0.116175	0.11829	-0.0742643	0.0774261	0.0251325	-0.219339	-0.222947	-0.0181039	0.217612	0.262373	0.0661294	0.0741721	-0.187748	0.0938477	-0.30818	-0.166436	-0.111746	-0.0513255	0.364593	-0.183612	0.0736424	0.101476	-0.0689343
1551	5	12	6	AI426231	Mm.288816	459390	AI426231	Transcribed sequences	2.70134	0.367869	0.451707	0.159133	0.0904486	1.28301	5.23075	3.31317	0.22651	0.897655	0.493199	0.0840832	0.200893	0.866809	0.570449		0.782834	0.290536	0.579888	0.0672065	0.11642	0.0875988	0.417988	0.438829	0.354494	-0.0751853	0.0839058	0.262531	0.135459	0.000603395	0.204488	0.325105	0.0415113	-0.29967	0.317548	0.14632	0.585985	0.301528	0.377866	0.387791	0.0952147
2230	7	7	4	AI414895	Mm.254914	333279	2610528K11Rik	RIKEN cDNA 2610528K11 gene	2.70009	0.367869	0.238185	0.0909892	0.0750743	0.600338	4.85781	0.414611	0.0899125	5.29787	0.68521	0.0944488	0.765329	0.947294	0.111617		-0.618582	-0.330394	-0.741924	-0.0976661	-0.205584	-0.627892	-0.0316593	-0.4637	-0.350752	-0.654204	-0.943983	-0.314951	-0.877361	-0.838271	-0.820732	-0.461858	-0.527988	-0.85736	-0.32239	-0.433247	-1.07198	-0.955381	-0.582145	-0.782125	-0.0873548
207	1	17	11	AI448689	Mm.101368	582668	Acp6	acid phosphatase 6, lysophosphatidic	2.69994	0.367869	0.346401	0.130977	0.0236767	11.5107	0.019661	13.139	0.277506	0.591482	0.0413159	0.985356	0.0281509	0.839556	0.684225		0.473277	0.701522	0.812981	0.634241	1.11631	1.29051	0.920684	0.945783	0.722418	0.659311	0.291271	0.563481	0.298399	0.0582263	0.483009	0.494795	0.33113	0.322413	0.281823	0.414342	0.321392	0.246293	0.415518	0.28175	0.611548
5095	15	3	3	AI326084	Mm.8911	617393	Psmb5	proteasome (prosome, macropain) subunit, beta type 5	2.69968	0.367869	0.333166	0.121106	0.0373685	6.42398	2.91223	1.88505	0.0480033	3.18025	0.09575	0.187719	0.3603	0.96868	0.207452		-0.456184	0.100892	0.189876	-0.156169	0.491067	0.104179	0.481662	0.287457	-0.237295	-0.030018	-0.143322	-0.287188	0.139608	-0.221149	-0.131586	-0.0839491	-0.167633	-0.0883663	0.374563	0.127923	-0.349428	-0.32366	0.0138308	-0.362461	0.0538157
886	3	12	9	AI427113	Mm.23277	539805	6720422M22Rik	RIKEN_cDNA_6720422M22_gene_(6720422M22Rik)	2.69696	0.36799	0.425982	0.155729	0.0570001	1.56566	0.346685	2.13252	22.7797	0.898367	0.438539	0.773746	0.322535	0.0251472	0.570415		0.70774	0.167542	0.355537	0.377678	-0.0966269	-0.103486	0.264213	0.195131	-0.334793	0.331085	0.443794	0.697877	0.157342	0.362252	0.694708	0.84686	0.548195	0.215278	0.697964	0.0126599	0.619548	0.415974	0.427516	0.530273	-0.0673026
5469	16	16	3	AI415052	Mm.23032	336588	1810015P03Rik	RIKEN cDNA 1810015P03 gene	2.69457	0.36799	1.38535	0.512848	0.307993	0.616947	2.07436	2.02996	3.6433	1.53458	0.677824	0.277161	0.338839	0.187235	0.40711		-4.10901	-2.97981	-2.84451	-2.27071	-1.85434	-2.25701	-3.45745	-3.27612	-3.55092	-2.97434	-3.19482	-3.23685	-2.79362	-2.59788	-2.55852	-2.61516	-3.57243	-3.11148	-3.20305	-1.67037	-3.17169	-3.9323	-2.8042	-3.78546	-2.59906
51	1	13	3	AI323629	Mm.3213	575488	Ldlr	low density lipoprotein receptor	2.69338	0.36799	0.36167	0.137758	0.0371297	8.6827	12.7616	1.31907	5.1255	0.41178	0.0600452	0.0203198	0.472143	0.125338	0.762891		1.46078	1.58679	1.85859	1.78606	2.23233	2.07243	1.92272	2.30878	1.88893	1.81583	1.62689	1.72178	1.99511	2.31996	2.26272	2.32846	2.0569	2.10217	2.27458	2.09181	1.81893	1.60568	1.99366	1.80492	1.72658
1287	4	14	11	AI447676	Mm.41220	584910	Btbd9	BTB (POZ) domain containing 9	2.69008	0.36841	1.64681	0.625097	0.0785688	2.35061	0.916348	13.5665	0.212142	16.0718	0.320352	0.521831	0.0270234	0.87566	0.0299876		-0.521841	0.175333	0.212147	-0.292666	-0.0104306	0.375705	0.287667	0.4891	0.178459	-0.0831595	0.318017	0.106129	0.82729	0.786814	0.988792	0.939557	0.951918	0.559448	0.807525	0.720262	0.74011	0.603518	0.578362	1.00999	0.489348
136	1	3	8	AI427894	Mm.213261	514200	D15Wsu75e	DNA segment, Chr 15, Wayne State University 75, expressed	2.68682	0.368841	0.230001	0.100669	0.061192	2.47091	3.18381	0.456368	1.94904	1.9696	0.304867	0.168462	0.743901	0.364949	0.330718		-2.70671	-2.36282	-2.78686	-2.62516	-2.68984	-2.74033	-2.49302	-2.24098	-2.43495	-2.16511	-2.18002	-2.43909	-2.50356	-2.51444	-2.3323	-2.38433	-2.29445	-2.33483	-2.48701	-2.28407	-2.97619	-2.67187	-2.72831	-2.29519	-2.20527
3040	9	19	8	AI427016	Mm.342517	538366	2610524G07Rik	Transcribed sequence with strong similarity to protein ref:NP_037369.1 (H.sapiens) px19-like protein [Homo sapiens]	2.68198	0.369688	0.160515	0.0551859	0.030957	0.0455507	5.81918	0.124053	0.947285	3.56406	0.971272	0.0712341	0.922872	0.572974	0.181703		0.00876825	0.542811	0.225418	0.398408	0.596537	-0.1056	0.403359	0.13706	0.456804	0.103277	0.25029	0.193199	0.596522	0.502912	0.783472	0.355351	0.361875	0.307046	0.583836	0.403637	0.0154186	0.322171	0.274556	0.218229	0.589009
91	1	15	5	NM_026077	Mm.248391	354147	3110040N11Rik	RIKEN cDNA 3110040N11 gene	2.67848	0.370143	0.132692	0.0500223	0.0442877	0.309369	7.85099	1.13453	1.69568	1.92653	0.820763	0.0433907	0.517691	0.402231	0.336631		0.0993468	0.456985	0.647109	0.158952	0.383716	0.175861	0.250524	0.129842	0.528624	0.522923	0.118253	0.0937628	0.498163	0.532212	0.82025	0.815427	0.460743	0.313665	0.614295	0.619442	0.0798958	0.213764	0.447333	0.730985	0.410877
7	1	7	1	AI385688	Mm.305561	404508	Zfp57	zinc finger protein 57	2.67437	0.370281	0.487283	0.183607	0.1258	1.78232	1.98954	0.793188	0.675312	4.6734	0.40448	0.288464	0.625458	0.665598	0.132489		-0.623342	-0.917676	-0.788376	-0.971435	-0.619863	-0.70172	-0.159175	-0.142366	-0.958459	-1.35801	-0.46879	-0.000347977	-0.838434	-1.23471	-0.945149	-1.27543	-1.02436	-0.850948	-1.0669	-0.743378	-1.13506	-0.557807	-0.843536	-0.451315	-0.401046
776	3	16	3	AI323670	Mm.22473	578435	Rabac1	Rab acceptor 1 (prenylated)	2.67379	0.370281	0.211464	0.0961816	0.0409039	1.36025	4.01079	1.96554	2.55627	3.95763	0.475309	0.124998	0.347506	0.281067	0.162727		-0.917933	-0.141381	-0.614504	-0.477956	-0.635118	-0.624284	-0.642426	-0.495294	-0.371649	-0.261471	-0.406412	-0.405597	-0.0843041	-0.359793	-0.134956	0.111317	-0.371425	-0.611563	-0.142492	-0.189744	-0.589804	-0.478588	-0.136145	-0.208801	-0.197671
52	1	14	3	AI323666	Mm.111326	577063	Cdk2	cyclin-dependent kinase 2	2.66236	0.373151	0.294521	0.1114	0.0788986	57.4706	0.17784	0.412169	0.520173	1.8354	0.0258996	0.876531	0.765836	0.723416	0.351244		-0.900332	-0.809173	-0.512986	-0.650077	-0.506069	-0.523036	-0.232182	-0.29138	-0.85713	-0.93707	-0.689392	-0.775039	-1.00727	-1.28602	-1.00282	-0.93708	-1.10167	-1.22874	-0.911373	-0.859234	-1.13661	-1.12697	-1.00638	-0.952495	-0.849674
3458	10	19	11	AI447805	Mm.57035	585554	Itga3	integrin alpha 3	2.65534	0.374682	0.200458	0.0768172	0.0513707	0.0400247	8.69122	0.74942	0.375789	3.74363	0.97333	0.0366752	0.642575	0.788427	0.173267		-0.160383	-0.256416	-0.146859	-0.0858976	-0.328097	-0.380788	0.269047	-0.228118	0.0363344	-0.317213	-0.292032	-0.225269	-0.0585735	-0.0642882	0.271257	0.344018	-0.145138	-0.243787	-0.0171917	0.112023	-0.10555	-0.229614	0.044553	0.135752	0.344355
3668	11	1	4	AI528730	Mm.15918	598932	Map3k1	mitogen activated protein kinase kinase kinase 1	2.65254	0.374926	0.212805	0.0844077	0.0246988	2.44707	13.4897	3.67598	5.26078	0.616139	0.30794	0.0190252	0.175231	0.121401	0.675366		-0.634991	-0.473407	-0.273086	-0.628922	-0.264304	-0.652077	-0.0219959	0.11664	-0.479249	-0.523804	-0.367919	-0.67341	-0.429931	-0.34696	-0.464299	-0.571772	-0.227073	-0.120332	-0.0834622	-0.328061	-0.455858	-0.359274	-0.459094	-0.517698	-0.134937
3168	9	14	15	AI450121	Mm.286622	636446	Pex13	peroxisomal biogenesis factor 13	2.64817	0.375658	0.168813	0.0632734	0.0267568	3.1893	0.00197604	2.26814	6.13864	2.06011	0.22959	0.998443	0.30646	0.097616	0.318878		-0.801421	-1.03343	-0.859063	-1.02152	-0.369899	-0.489574	-0.801834	-0.987011	-0.792007	-0.815785	-0.904602	-0.878961	-0.554447	-0.717375	-0.780446	-0.679231	-0.758956	-0.571726	-0.591275	-0.836597	-0.242465	-0.599785	-0.947999	-0.995155	-0.562187
3000	9	17	6	BC028526	Mm.2000	421810	1810004D07Rik	RIKEN cDNA 1810004D07 gene	2.64432	0.376017	0.266105	0.101855	0.0249767	1.40769	3.91892	8.56868	2.79029	8.71986	0.467183	0.128533	0.0504934	0.255326	0.0565699		-0.500933	-0.218505	-0.174503	-0.495703	-0.0461084	-0.18376	-0.082767	-0.290764	-0.197624	-0.240721	-0.101095	-0.448798	-0.232028	-0.263614	-0.202496	-0.44558	-0.474285	-0.443374	-0.415923	-0.133873	-0.696014	-0.502396	-0.422641	-0.707715	-0.148285
5458	16	5	3	AI326402	Mm.272251	522100	Ltbp4	latent transforming growth factor beta binding protein 4	2.64269	0.376017	0.515038	0.195548	0.0468038	6.7038	2.96578	0.21475	0.973396	12.1864	0.0897746	0.184868	0.872763	0.566751	0.0382567		-0.0276905	0.623423	0.390548	0.437477	0.654703	0.786768	0.807059	0.729074	0.369003	0.357834	0.353078	0.162613	0.752799	0.539501	1.15081	1.33178	0.764411	0.732775	0.775169	0.276734	0.330113	0.568442	0.442772	0.627854	-0.0246072
1301	4	9	12	AK012450	Mm.290786	602636	Rpl41	ribosomal protein L41	2.6412	0.376017	0.367553	0.158108	0.0662082	1.47833	3.61491	2.35942	2.79006	1.37092	0.45329	0.142343	0.294073	0.255326	0.442881		-1.67428	-0.733141	-1.28342	-1.37713	-0.956377	-0.747348	-1.21136	-0.846354	-0.899357	-1.3294	-1.37834	-1.23178	-0.651733	-1.03334	-0.98643	-0.71006	-1.16947	-1.0883	-1.21802	-1.44554	-1.54141	-1.17141	-0.844174	-1.22583	-0.943665
476	2	1	7	AI426110	Mm.24397	445022	Nudt4	nudix (nucleoside diphosphate linked moiety X)-type motif 4	2.63724	0.376287	0.501871	0.193	0.185729	0.96246	0.566595	0.596543	2.15191	2.47688	0.567779	0.657483	0.692981	0.331812	0.269256		-0.353414	1.01609	0.172041	-0.738777	0.21678	0.011784	0.211883	-0.108487	-0.0602996	0.360883	-0.697908	-1.08297	0.200446	0.0266752	-0.474482	-0.382199	0.198301	-0.0769565	0.0484757	0.501888	-0.789945	0.187044	0.0847101	0.58923	0.986795
883	3	9	9	AI427071	Mm.258915	539200	Nol8	nucleolar protein 8	2.63549	0.376287	0.593803	0.229224	0.0364003	7.261	2.41188	3.28112	17.5356	3.06419	0.0794345	0.235038	0.202068	0.0264158	0.216564		-2.77881	-2.79681	-2.51968	-2.52838	-2.58601	-2.80076	-2.84219	-2.93236	-2.37861	-2.47207	-2.48648	-2.16312	-2.49688	-2.58371	-2.65054	-2.33452	-2.32809	-2.16923	-2.45456	-2.02039	-2.19966	-2.64175	-2.22436	-2.35909	-2.35906
5021	14	5	18	AI427815	Mm.18396	523267-G	Btbd6	BTB (POZ) domain containing 6	2.6342	0.376287	0.260773	0.10109	0.0274805	3.62257	4.01327	0.369003	1.05556	17.9368	0.199534	0.12499	0.788192	0.543234	0.0284984		0.224652	0.504741	-0.0814939	0.317557	0.0184887	0.229451	-0.213442	0.172316	0.232499	0.644783	0.469598	0.457765	0.420832	0.434023	0.512554	0.826382	0.266258	0.390776	0.218144	0.277773	-0.0126709	0.318286	0.372389	0.435252	0.378456
2943	9	17	3	AI325974	Mm.275852	596407	Hectd1	HECT domain containing 1	2.63228	0.376287	0.136264	0.0503449	0.0266844	1.22887	17.7093	0.561404	0.0737115	0.205699	0.505694	0.016628	0.705955	0.953787	0.871923		0.00682252	0.345655	0.512037	0.474149	0.323311	0.0756514	0.69581	0.769618	0.303953	0.223554	0.358274	0.223815	0.0188418	-0.00302713	0.486748	0.244156	0.4093	0.399159	0.710915	0.618749	-0.145605	-0.109742	0.492591	0.353962	0.780335
3650	11	2	3	AI324075		440407	AI324075		2.62737	0.377316	0.757734	0.296547	0.043437	5.42371	0.38237	13.5405	8.96414	4.23461	0.12446	0.752705	0.0270517	0.0542993	0.151986		0.574908	1.10268	0.964225	0.511431	1.13331	0.948826	0.739459	1.29464	0.589576	0.711131	0.291001	0.227462	0.177247	0.0895501	0.36621	0.231841	0.271599	0.324119	0.165883	0.383041	0.0383974	0.240978	0.516664	0.284786	0.0778904
2029	6	15	12	AI448996		615611	AI448996		2.62202	0.378459	0.295462	0.112811	0.0380903	5.68617	14.4968	4.97598	3.71042	0.243494	0.114775	0.0180106	0.118693	0.183867	0.851587		0.570618	0.508583	0.223513	0.261727	0.691486	0.722048	0.488509	0.451743	0.617419	0.728061	0.212994	0.0742699	0.794426	0.64812	0.714346	0.907967	0.770389	0.607268	0.893907	0.506507	0.344427	0.192068	0.318596	0.253623	0.455901
1093	4	10	1	AI323719	Mm.13886	581132	Sui1-rs1	suppressor of initiator codon mutations, related sequence 1 (S. cerevisiae)	2.61795	0.378638	0.059876	0.0465347	0.0432461	0.191731	1.64597	0.472064	2.45002	0.730107	0.886746	0.343255	0.738436	0.293068	0.632478		-1.06202	-0.528989	-0.834984	-0.326261	-0.77501	-0.939106	-0.618422	-0.765002	-0.856938	-0.84823	-0.736149	-0.180293	-0.497218	-0.830677	-0.325391	-0.476479	-0.813123	-0.786162	-0.611497	-0.551458	-1.11909	-0.991183	-0.246485	-0.796628	-1.04245
2338	7	1	10	NM_028776	Mm.28152	575580	1200016D23Rik	RIKEN cDNA 1200016D23 gene	2.61753	0.378638	0.621996	0.237629	0.0892516	3.31427	3.81866	2.21879	3.18796	2.44217	0.221007	0.132911	0.312256	0.218532	0.272493		-0.192817	0.0418522	-0.551298	-0.0485807	-0.331274	-0.709437	-0.465071	-0.413946	-0.406237	-0.154589	0.755359	0.387743	0.11591	0.247148	0.696871	0.617042	0.270676	0.163025	0.193137	0.146722	-0.16576	0.145641	0.0498573	0.309948	-0.0922652
787	3	8	4	AI323872	Mm.279449	635165	Fts	fused toes	2.60955	0.380433	0.175281	0.0668399	0.0164692	3.91857	2.65151	2.75897	7.8209	2.60711	0.182591	0.210462	0.248692	0.0659384	0.255907		0.204864	0.179777	0.258689	0.120261	0.41282	0.184114	0.399815	0.290399	0.316166	-0.0739095	0.0042421	0.0659376	-0.189199	0.0556718	-0.20368	-0.0414936	0.147126	0.125682	-0.0901008	0.0609078	-0.18609	-0.279879	0.076978	-0.271744	0.195045
624	2	16	14	AI449312	Mm.34012	620138	5730469D23Rik	RIKEN cDNA 5730469D23 gene	2.60799	0.380433	0.22148	0.0856162	0.0205319	8.57845	0.580624	0.318291	3.72842	4.4997	0.0614119	0.653031	0.813776	0.182913	0.140073		-0.750036	-0.439149	-0.637143	-0.385257	-0.120601	-0.2679	-0.0861102	0.171097	-0.504664	-0.404342	-0.312385	0.00505107	-0.321826	-0.510747	0.00585188	-0.12623	-0.14788	-0.133581	-0.204338	-0.0981769	-0.190675	-0.367157	-0.380252	-0.0734613	-0.202058
602	2	13	13	AI449154	Mm.245395	619291	Pten	phosphatase and tensin homolog	2.60456	0.380891	1.04774	0.385876	0.105351	0.407265	32.3795	30.7702	1.09181	19.724	0.773349	0.016628	0.021283	0.533864	0.028123		0.151892	-1.55842	-0.648861	0.0177559	-0.769295	-0.719938	-0.499489	-0.876112	-1.14714	-1.61996	-0.446888	-0.201918	-0.269841	-0.365599	-0.456081	-0.552148	-0.250574	-0.0531162	-0.370165	-0.367667	0.383117	0.0918742	0.0555525	-0.0366754	-0.579037
5223	15	17	9	AI452169	Mm.347938	575675	2310061J03Rik	RIKEN cDNA 2310061J03 gene	2.59911	0.381307	0.0767984	0.0289426	0.025251	2.49298	0.150083	4.5019	0.460675	1.28031	0.302563	0.894985	0.136183	0.750467	0.464081		-0.467966	-0.484248	-0.0179935	-0.0715118	-0.0710491	-0.374286	0.00898018	-0.265095	-0.680188	-0.580954	-0.32321	-0.0732064	-0.710444	-0.710839	-0.349017	-0.142589	-0.447739	-0.591424	-0.337333	-0.32445	-0.69912	-0.48605	-0.472035	-0.110042	-0.330767
4945	14	5	14	AI666635	Mm.2080	633442	Gtl3	gene_trap_locus_3_(Gtl3)	2.59799	0.381307	0.202238	0.0811402	0.0298745	4.73476	2.34058	4.37005	0.598317	2.80637	0.14814	0.242671	0.140388	0.694169	0.236159		-1.31691	-0.992907	-0.986976	-0.893998	-0.601423	-1.00912	-0.564063	-0.869164	-1.09836	-1.0832	-1.36607	-1.16685	-0.926538	-1.08447	-0.503463	-0.851417	-0.919538	-0.725329	-0.675306	-0.78319	-1.21807	-1.26994	-0.73844	-0.80864	-0.683514
2330	7	12	9	AI428556	Mm.295742	556318	Hnrpm	heterogeneous nuclear ribonucleoprotein M	2.59766	0.381307	0.344348	0.140748	0.0281826	22.6593	4.39468	0.183508	4.98617	4.83635	0.0258996	0.109908	0.888223	0.129124	0.12704		-0.186503	-0.425897	-0.60709	-0.471887	-0.493376	-0.362801	-0.582785	-0.575397	0.00132295	0.129395	-0.196058	-0.247193	0.429375	0.494639	-0.242563	-0.11303	-0.140147	0.110786	-0.124825	-0.148283	-0.21926	-0.346437	-0.325777	-0.235437	-0.433235
2824	8	12	16	NM_029301	Mm.32760	660891	1700009P17Rik	RIKEN cDNA 1700009P17 gene	2.59302	0.38185	0.532905	0.203178	0.189666	3.89311	1.35285	0.121457	0.058924	1.34952	0.183422	0.404423	0.923587	0.963342	0.447142		-3.76648	-2.69801	-3.3405	-3.09949	-3.04963	-2.84141	-2.77481	-3.67847	-3.66578	-3.69853	-4.44531	-3.64801	-3.44538	-3.5007	-3.31717	-3.28679	-3.73677	-3.21913	-3.53464	-3.09989	-3.84878	-3.54633	-3.24752	-3.99976	-3.74513
4968	14	9	15	AI451558	Mm.257276	642582	Sfpq	splicing factor proline/glutamine rich (polypyrimidine tract binding protein associated)	2.5909	0.38185	0.775178	0.510712	1.13793	0.142485	2.80313	1.02517	2.50534	1.03956	0.915433	0.196399	0.550299	0.287114	0.528417		-0.0530571	-0.631308	-0.170997	-0.660888	-4.26001	0.552856	0.0790211	0.217475	-0.184678	-0.448708	-0.30365	-0.764744	-0.149948	-0.0390714	-0.412977	-0.460782	-0.0665455	-0.250602	-0.354639	-0.114319	-0.255581	-0.290715	-0.417679	-0.605762	-0.329687
1637	5	3	11	AI447203	Mm.209300	586557	Pcyt1a	phosphate cytidylyltransferase 1, choline, alpha isoform	2.5903	0.38185	0.197241	0.0743532	0.0245735	15.7998	3.18728	0.935659	1.72795	0.0791964	0.0304586	0.168377	0.579221	0.397726	0.945969		0.622541	0.816214	0.486521	0.497043	0.0551114	0.394868	0.0486359	-0.0203281	0.41246	0.698346	0.229236	0.308998	0.935887	0.934495	0.468048	0.443399	0.671057	0.420365	0.43397	0.300599	0.983303	0.87819	0.27564	0.44186	0.925055
599	2	10	13	AI450869	Mm.22478	605506	Arid1a	AT rich interactive domain 1A (Swi1 like)	2.58719	0.38225	0.162344	0.065481	0.0409278	3.44929	0.439181	0.186859	1.65878	6.28723	0.211068	0.723141	0.887061	0.409192	0.0894942		-0.146961	0.193208	-0.169641	-0.221744	0.015672	0.265584	-0.0644301	-0.255852	-0.0820366	-0.00770251	-0.414033	-0.42953	-0.272987	-0.605217	-0.239461	-0.284876	-0.425579	-0.199062	-0.27232	-0.608309	-0.393774	-0.432032	-0.482693	-0.534641	-0.276404
3063	9	4	10	BC019834	Mm.187554	572287	1600014C10Rik	RIKEN cDNA 1600014C10 gene	2.58255	0.383111	1.0135	0.409683	0.0388427	13.4	20.5938	22.7174	2.41071	1.16836	0.034472	0.016628	0.021283	0.297995	0.492399		1.80705	1.91364	1.39934	1.62002	1.04677	0.925937	1.02641	1.07551	2.05426	1.80174	1.52674	2.35417	2.16769	2.27541	1.84201	1.95349	1.50047	1.14209	1.49093	0.99492	1.8441	1.73943	1.52797	1.61937	1.43931
299	1	14	16	AI451874	Mm.30660	643850	Prpf4	PRP4 pre-mRNA processing factor 4 homolog (yeast)	2.57579	0.38439	0.110521	0.0454787	0.061935	0.0415301	9.13323	0.614654	0.272242	0.0666852	0.973093	0.0338407	0.686843	0.841888	0.953232		-0.219125	-0.282062	-0.0422528	0.0564079	-0.431089	0.0226657	-0.0018586	-0.119388	-0.35526	0.285377	-0.35942	-0.220828	-0.0822058	0.0141062	0.0611191	0.202145	0.16166	0.212099	0.119395	0.136983	-0.250472	-0.172263	-0.0309326	-0.398313	0.379318
2495	7	6	18	NM_011484	Mm.273174	Stam	Stam	signal transducing adaptor molecule (SH3 domain and ITAM motif) 1	2.57409	0.38439	0.849277	0.332816	0.0568439	19.6038	5.2273	4.31741	0.565844	0.473901	0.0266854	0.0840832	0.142517	0.70703	0.732003		0.0543832	-0.297196	-0.585949	-0.0888984	-0.654882	-0.581954	-1.13011	-1.35202	0.124871	0.115625	0.0141382	0.327895	0.429659	0.570382	0.255443	0.274283	0.137698	0.175716	0.215139	-0.280473	0.370175	0.178075	-0.0468886	0.111059	0.0271505
480	2	5	7	AI430745	Mm.23638	455347	AI430745	EST	2.57268	0.38439	0.267117	0.0747531	0.0223558	5.67669	2.21444	6.85113	0.0909397	2.70416	0.114775	0.257799	0.0718924	0.946752	0.245123		-0.202091	-0.483529	-0.275959	-0.0690214	0.0166004	-0.124522	0.101148	-0.119138	-0.462303	-0.571273	-0.358314	-0.10349	-0.489167	-0.440009	-0.326282	-0.349837	-0.829361	-0.663913	-0.54085	-0.288271	-0.146856	-0.301774	-0.567805	-0.319548	-0.374824
420	2	2	4	AI414830		315907	AI414830		2.5709	0.38439	0.31141	0.130322	0.0252428	0.898435	18.2504	4.3393	5.53744	10.9696	0.58793	0.016628	0.142047	0.113914	0.0427268		-0.150815	0.165071	0.693637	0.116151	0.483408	0.211024	0.429722	0.529255	0.291196	0.348807	0.488522	0.226501	0.443419	0.580839	0.672682	0.759857	0.183216	0.326065	0.537042	0.341289	-0.123704	0.0755787	0.397556	0.277738	0.482917
1448	5	4	1	AI528679	Mm.4475	597683	Btk	Bruton agammaglobulinemia tyrosine kinase	2.56549	0.385562	0.451908	0.17264	0.0984334	5.33329	0.67339	0.845584	1.17719	5.47948	0.127059	0.611929	0.607509	0.513049	0.106938		1.33722	1.14475	1.69609	1.32614	1.16758	0.809007	0.981877	1.26185	1.37838	1.44199	1.31122	1.60965	1.38979	1.26719	1.01098	0.641243	1.16545	1.22752	1.01079	1.96304	1.10841	1.38585	1.2063	1.24827	0.599721
38	1	19	2	AI327152	Mm.289747	425838	Cdc20	cell division cycle 20 homolog (S. cerevisiae)	2.55833	0.387311	1.57745	0.614038	0.35776	0.317254	3.80451	1.57441	0.279629	3.523	0.816787	0.133471	0.414345	0.839445	0.184293		-2.62097	-2.85564	-3.22933	-2.42197	-2.47406	-3.35326	-2.23666	-3.81096	-3.26866	-3.94117	-2.64189	-2.62707	-2.8322	-3.96238	-3.61727	-3.30148	-3.37617	-3.26223	-3.24837	-2.59074	-2.80295	-2.64448	-2.94661	-2.20414	-2.64157
4346	13	14	1	AI573376	Mm.22673	534161	Fcer1g	Fc receptor, IgE, high affinity I, gamma polypeptide	2.55451	0.387311	0.635533	0.253066	0.0510512	3.28846	0.33337	12.3225	0.702838	1.23578	0.221804	0.782704	0.030594	0.654451	0.474815		0.147535	0.685556	0.481495	0.467965	0.729223	0.787157	0.688071	1.266	0.558359	0.731505	0.790377	0.449377	0.0777939	0.146144	0.554839	0.445961	0.0447623	0.165169	0.316911	0.234446	0.263229	0.115672	-0.0286632	0.686125	0.347187
1815	6	10	1	AI323934	Mm.98200	315061	Cyp2j6	cytochrome P450, family 2, subfamily j, polypeptide 6	2.5532	0.387311	0.24775	0.116798	0.0248354	2.64942	1.16031	8.38131	7.85838	1.72344	0.282616	0.44923	0.0523113	0.0659384	0.370016		0.421139	0.185097	0.319656	0.817086	0.738028	0.190408	0.89875	0.799641	0.618828	0.655855	0.877	0.927012	0.596115	0.641508	0.648627	0.388696	0.594321	0.699439	0.656496	0.831026	0.66023	0.25377	0.699957	0.682013	0.430934
3942	11	9	18	AI662091		719984	AI662091	Mus_musculus_cDNA_clone_IMAGE:719984	2.5529	0.387311	0.257896	0.101987	0.0355989	0.768135	0.270256	1.02209	25.0976	2.44733	0.620669	0.819122	0.551284	0.0251472	0.272288		0.360748	0.218356	0.421634	0.232938	0.536398	0.292542	0.272604	0.352494	0.158407	0.496149	0.494844	0.650978	0.279093	0.0215797	-0.0305678	0.499601	-0.0683085	-0.0325836	0.111137	0.36065	0.188476	0.0998482	0.152465	0.00930001	0.154168
3405	10	4	9	AI429337	Mm.199698	551689	4930431B11Rik	RIKEN cDNA 4930431B11 gene	2.54907	0.387593	0.753087	0.381688	0.157363	8.01504	0.922068	1.4243	0.740685	2.88565	0.0685467	0.521002	0.447603	0.640057	0.228997		0.759844	0.92158	0.229049	1.73355	-0.128414	-0.244226	0.269147	-0.389839	0.26371	0.313143	0.974837	1.05524	0.238629	0.134969	0.385782	0.414233	0.110732	0.0115777	0.781392	0.139373	-0.383769	-0.0971006	0.551942	0.381696	-0.122596
5597	16	11	10	AI452328	Mm.227549	579496	Bpnt1	bisphosphate 3'-nucleotidase 1	2.54665	0.387593	0.204425	0.0735055	0.0199455	0.988985	27.1569	6.20056	0.799773	3.0377	0.561989	0.016628	0.0835036	0.623051	0.21863		-0.164898	-0.549523	-0.323997	-0.127316	-0.427514	-0.30866	-0.3916	-0.597616	-0.635673	-0.658384	-0.230626	-0.281666	-0.875686	-0.754958	-0.511938	-0.432474	-0.292481	-0.313506	-0.273996	-0.158909	-0.496766	-0.508896	-0.159791	-0.200568	-0.489781
3765	11	3	9	AI427028	Mm.118400	538604	Bag4	BCL2-associated athanogene 4	2.545	0.387593	0.0723065	0.0255364	0.0324781	3.61011	0.106627	0.549125	2.04308	0.327448	0.200113	0.925028	0.711413	0.348912	0.804312		-0.467161	-0.369534	-0.406497	-0.186155	-0.611782	-0.573841	-0.239133	-0.212874	-0.135724	-0.266391	-0.229569	-0.159723	0.0215559	-0.203002	-0.180255	-0.218583	-0.229837	-0.0166859	-0.204666	-0.278986	-0.273878	-0.146407	0.277573	-0.354321	-0.364987
4788	14	19	5	AI413887	Mm.22863	406581	AI413887	ESTs	2.54426	0.387593	0.23053	0.092665	0.0584922	1.5782	1.77122	1.8323	1.33773	1.5401	0.437145	0.321294	0.367737	0.474347	0.40602		0.123523	-0.219028	-0.392005	-0.45837	-0.259455	0.457218	-0.0718823	-0.411012	0.283784	0.192562	0.229068	-0.32212	0.688385	0.551728	-0.0472381	0.180063	0.277877	0.920284	0.0332394	0.478321	0.339855	0.478216	-0.274238	-0.0332049	0.191077
442	2	5	5	AI413379		367284	AI413379		2.54032	0.388301	0.630448	0.250613	0.0472149	1.04646	40.0347	0.796317	2.0508	10.4531	0.545642	0.016628	0.624196	0.347423	0.0444617		-0.638087	-0.826524	-1.25457	-0.380925	-0.847751	-0.919859	-1.01737	-1.17348	-1.33068	-1.0341	-1.11754	-0.713561	-0.719792	-0.903026	-0.84254	-1.07205	-1.62802	-1.51804	-1.35381	-1.56358	-0.816782	-0.880308	-0.877665	-0.769184	-1.11332
5381	15	4	18	NM_016676	Mm.74596	Rab10	Rab10	RAB10, member RAS oncogene family	2.53507	0.389469	0.595223	0.232232	0.0373775	6.74369	0.330781	17.8909	10.7614	1.37683	0.0888008	0.78362	0.0219191	0.0415276	0.442487		-0.100849	-0.547392	-0.690924	-0.22889	-0.549957	-1.2878	-0.712393	-1.28585	-0.146562	-0.0861533	-0.457909	-0.128448	0.0340584	0.447049	-0.0189863	-0.259017	-0.155203	0.0775867	-0.262609	0.234779	-0.187757	-0.106104	-0.0879789	-0.0267459	-0.238671
3234	9	4	19	X15341	Hs.180714	COX6AL	COX6A1	cytochrome c oxidase subunit VIa polypeptide 1	2.52405	0.392521	0.541583	0.202841	0.156529	0.539786	1.45561	0.358775	5.06912	0.0802595	0.711425	0.382421	0.792744	0.126834	0.945969		-0.774545	0.51144	-0.38058	-0.805448	-0.469904	-0.582319	-0.662216	-0.560524	0.232827	-0.186486	-0.636606	-0.595418	-0.72781	-0.616524	-0.184862	-0.597072	-0.186193	-0.986052	-0.399281	-0.440408	-1.27727	-0.462502	-0.738973	-0.892443	-0.284687
1222	4	6	8	AI426422	Mm.35089	518813	Prcc	papillary renal cell carcinoma (translocation-associated)	2.5191	0.393654	0.216629	0.0874083	0.063346	2.5617	0.366828	1.25683	0.9187	1.2381	0.293157	0.761403	0.486792	0.58223	0.474526		-0.145602	-0.654248	-0.242228	-0.149362	-0.489111	-0.419598	-0.493275	-0.230431	-1.22732	-1.28988	-0.209436	-0.272716	-0.581088	-0.582732	-0.301429	-0.659551	-0.700666	-0.356298	-0.692771	-0.88126	-0.902915	-0.825664	-0.479091	-0.386559	-1.27924
5327	15	7	15	AI450395	Mm.202504	641105	Hdac1	11 days embryo whole body cDNA, RIKEN full-length enriched library, clone:2700094A20 product:histone deacetylase 1, full insert sequence	2.51597	0.393654	0.309691	0.126249	0.0672547	7.01326	2.89507	0.115969	2.59632	1.33109	0.083782	0.189089	0.92696	0.276608	0.451136		-1.45111	-1.6361	-1.84128	-1.58425	-2.09618	-1.85718	-1.90079	-2.14779	-1.57566	-1.34428	-1.7356	-1.88466	-0.965164	-0.602941	-1.55092	-1.48362	-1.31937	-1.46822	-1.60812	-1.63644	-1.22048	-1.31353	-1.24417	-1.60089	-1.65184
828	3	11	6	AI429620	Mm.282122	419216	D7Wsu128e	DNA segment, Chr 7, Wayne State University 128, expressed	2.51539	0.393654	1.28686	0.508603	0.0461432	16.4625	14.9502	25.9623	3.38843	3.85889	0.0299064	0.0176205	0.021283	0.204312	0.168169		0.461168	0.350756	-0.301464	-0.0278038	0.00399391	-0.0254059	-0.183777	-0.212017	0.635402	0.748574	0.727412	1.03829	1.58345	1.78843	1.28062	1.24892	0.711719	0.954048	1.06874	0.603977	0.92281	0.843272	0.762473	0.872401	0.592996
1101	4	18	1	AI323652	Mm.362	576579	Lipc	lipase, hepatic	2.51244	0.393654	0.479948	0.199572	0.0874188	2.21372	2.43607	3.78602	0.171743	1.60701	0.335207	0.232942	0.169078	0.893639	0.391739		1.96565	2.0446	2.62931	2.50601	2.44753	2.12116	2.54953	2.63437	2.60259	2.55303	2.52611	2.49652	1.61764	1.74803	2.34309	2.01806	2.19214	1.8844	2.15356	2.27087	1.45263	1.79909	1.74201	2.2432	2.37083
3308	10	2	4	AI413992	Mm.94160	316656	Bex2	brain expressed X-linked 2	2.51172	0.393654	0.169312	0.0689668	0.0759334	0.0392764	2.25926	0.651112	0.755692	4.30679	0.973585	0.25225	0.670952	0.635725	0.14899		-0.530498	-0.188784	-0.474984	-0.305505	0.0843877	-0.75323	-0.34232	-0.246578	-0.0668734	-0.801644	-0.237359	-0.293254	-0.635491	-0.577305	-0.604286	-0.632004	-0.691498	-0.423709	0.104517	-0.242959	-0.800287	-0.832088	-0.148301	-0.271611	-0.181602
587	2	17	12	AI449816	Mm.30181	603118	Map17	membrane-associated protein 17	2.50446	0.395386	1.19487	0.529305	0.340252	0.369574	0.953536	2.58881	5.32158	2.27032	0.791632	0.510831	0.266613	0.119427	0.291705		-4.78413	-4.16159	-4.95479	-4.19127	-4.27856	-4.49551	-4.0923	-4.51982	-4.50251	-4.89523	-4.13093	-4.5998	-1.60786	-4.72323	-4.62946	-4.20617	-4.96099	-4.10256	-4.77773	-3.87194	-5.07216	-4.71802	-4.15359	-4.996	-3.85643
2976	9	12	5	AI415686	Mm.247113	353818	A230103N10Rik	RIKEN cDNA A230103N10 gene	2.50077	0.395386	1.12806	0.453357	0.0360975	21.3388	37.7899	19.9447	1.29499	3.00522	0.0258996	0.016628	0.021283	0.483644	0.220681		-0.400107	-0.724597	-0.683806	-0.235066	-1.05644	-1.51129	-0.524638	-0.855689	-0.105319	-0.119503	0.259542	0.340773	0.85014	0.551994	0.841202	0.653156	0.154197	0.252353	0.0498941	0.206943	0.072366	-0.0600228	0.0320215	0.138871	0.203019
4606	13	8	15	NM_008329	Mm.212870	641112	Ifi16	interferon, gamma-inducible protein 16	2.49938	0.395386	0.810391	0.33022	0.0298752	23.4549	9.68892	2.25858	343.329	9.31003	0.0258996	0.0305255	0.306751	NA	0.0516929		0.889853	1.17617	1.09236	1.24943	1.48087	1.3798	1.3507	1.39745	1.59791	1.70735	1.54825	1.69323	1.90037	1.81695	2.19404	2.01971	1.86796	2.16985	1.9415	1.63225	1.36189	1.22151	1.54212	1.59248	1.84672
5423	16	8	1	AI323961	Mm.36507	318705	0610016O18Rik	RIKEN cDNA 0610016O18 gene	2.49867	0.395386	1.7342	0.697482	0.0755159	8.70761	13.5888	8.32363	8.74563	7.82645	0.0597627	0.0188986	0.052763	0.0564571	0.0665172		1.75377	0.761393	0.788312	1.09696	0.357076	0.255224	-0.149335	-0.287694	0.739254	0.940794	1.63677	1.44708	2.35104	2.35806	1.66565	2.01629	1.20232	1.43483	1.31471	1.41471	1.52681	1.70845	0.802052	1.24596	0.930313
1677	5	5	13	AI448859	Mm.32556	614543	Anks1	ankyrin repeat and SAM domain containing 1	2.49764	0.395386	0.998858	0.385338	0.0639345	8.72865	2.24877	10.2105	4.7219	7.36691	0.0597463	0.25302	0.0395751	0.138134	0.0706823		1.09699	0.741661	0.554114	0.823042	-0.118462	0.375922	0.157148	-0.107179	0.366227	0.426686	0.403525	0.853017	1.19982	0.824722	0.613322	0.992726	0.751332	0.569675	0.976006	0.150914	1.13902	1.2311	0.6651	0.917701	0.0272234
4890	14	7	11	AI447988	Mm.317647	597678	AI447988	Transcribed sequence with moderate similarity to protein sp:P00722 (E. coli) BGAL_ECOLI Beta-galactosidase	2.47952	0.400046	0.222493	0.0916712	0.0422359	3.666	2.20997	2.54591	0.739998	6.51046	0.196865	0.258158	0.270305	0.640075	0.0847118		0.103821	0.384535	0.144815	0.0694235	0.288809	0.787772	0.500235	0.817521	0.566149	0.511921	0.0240451	0.346309	0.0920954	0.328381	0.00124138	0.0503816	0.670149	0.405009	0.0564523	0.230706	-0.142627	-0.0218126	0.227102	0.155376	0.245639
1806	6	1	1	AI325160	Mm.2769	605305	Mlp	MARCKS-like_protein_(Mlp)	2.47894	0.400046	1.20166	0.489382	0.0978157	2.38019	1.06457	14.6421	0.702863	4.24226	0.315898	0.475882	0.0247659	0.654451	0.151921		-1.68045	-1.33591	-1.38849	-1.18179	-1.42652	-1.20655	-0.808475	-1.08823	-1.76895	-1.79639	-0.902638	-1.29555	-1.46407	-1.44158	-1.46864	-1.02208	-1.80488	-1.70307	-1.30836	-1.58239	-2.19046	-1.60772	-1.07925	-1.37501	-0.120239
1537	5	17	5	AF188290	Mm.220982	388232	Dysf	dysferlin	2.47696	0.400046	0.202626	0.0855216	0.0452825	2.80823	1.86922	1.99707	0.592391	1.00532	0.265884	0.30562	0.343097	0.695952	0.539588		0.112631	-0.0156239	0.404201	0.26728	0.426215	0.43498	0.270236	0.447105	0.25294	0.382111	0.289748	0.365034	0.0884829	0.077032	0.352381	0.303837	0.0425438	-0.0711323	-0.986866	-0.00758114	-0.102	-0.140679	0.408301	0.00500437	0.251957
4341	13	9	1	AI323835	Mm.273862	634818	P2y5	purinergic receptor (family A group 5)	2.4761	0.400046	0.319149	0.126003	0.0830788	0.863314	1.98973	0.155224	3.00253	0.874752	0.596005	0.288464	0.904385	0.235547	0.579069		-0.253068	-0.116297	-0.0375909	0.041946	-0.0578346	-0.340975	0.362304	0.26809	0.18992	-0.481478	0.0229856	-0.553109	-0.671442	-0.692072	-0.1221	-0.749966	-0.479555	-0.583397	-0.436667	-0.180491	-0.488932	-0.385854	0.0703272	-0.326907	-0.248816
594	2	5	13	AI449966		604107	AI449966		2.47503	0.400046	0.662996	0.276246	0.19009	0.308839	0.917986	2.5662	2.72278	1.963	0.820763	0.521652	0.268892	0.26249	0.331319		1.10362	-0.625205	-0.495811	-0.627289	0.76514	0.669767	-0.31383	-0.643849	0.483069	-0.129692	-0.226022	-0.124815	1.1409	1.34403	-0.139948	-0.418565	0.538091	1.21464	-0.205668	0.884609	1.06999	0.679547	-0.389734	-0.660355	0.253266
4548	13	7	12	AI447940	Mm.27144	597285	A330005H02Rik	RIKEN cDNA A330005H02 gene	2.47337	0.400046	0.510796	0.211146	0.0403539	8.03202	4.13847	13.5872	0.386299	0.342644	0.0684218	0.120054	0.0269647	0.785335	0.796814		1.87429	2.10342	2.23161	1.85925	2.36829	2.2632	2.42185	2.51457	2.03566	2.18789	1.88821	1.99347	1.80294	1.81052	1.80832	1.64305	2.13569	2.39173	1.65838	1.76306	1.66872	1.45398	1.73448	1.51682	2.35214
2123	6	14	17	AI447937	Mm.12863	597274-G	Hs2st1	heparan sulfate 2-O-sulfotransferase 1	2.46875	0.400988	0.409299	0.158139	0.0347184	0.299443	1.02117	0.211675	11.7812	11.7535	0.824436	0.489855	0.874466	0.0383683	0.0399378		0.63538	0.895064	0.780473	0.406013	0.862179	0.969395	0.453379	0.876362	0.877998	0.816614	0.459426	0.846302	0.770358	0.840903	0.705293	0.775204	0.894152	1.03703	0.685627	0.522427	1.01784	0.931434	0.622725	0.825775	0.72314
3068	9	9	10	AI428891	Mm.291059	572595	Orc4l	origin recognition complex, subunit 4-like (S. cerevisiae)	2.45631	0.404693	0.351916	0.149751	0.0348237	4.74234	8.86324	4.54944	9.73344	0.169991	0.147939	0.0356686	0.13409	0.0470048	0.891083		-0.400957	-0.655703	-0.592377	-0.584198	-0.313844	-0.850311	-0.529846	-0.844107	-0.111072	-0.231184	-0.471032	-0.0897648	0.412587	0.190387	0.274341	0.224942	-0.0226235	0.130871	-0.251515	-0.311191	0.230468	-0.0765802	-0.444197	-0.361198	-0.030049
4725	14	13	2	AI894124	Mm.343169	385097	Lmo6	Transcribed sequence with moderate similarity to protein sp:Q04941 (H.sapiens) A4P_HUMAN Intestinal membrane A4 protein	2.45097	0.406023	0.218591	0.0879431	0.0453674	4.70898	8.65699	0.24583	1.51901	2.75461	0.148647	0.0368011	0.854911	0.435825	0.240625		-0.515277	-0.167149	0.0546546	0.164339	0.126909	-0.456526	0.192728	0.104323	-0.52137	-0.713684	-0.11136	-0.230142	-0.958556	-1.06132	-0.597529	-0.207347	-0.708805	-0.438601	-0.0265387	-0.105911	-0.799545	-0.638749	-0.196124	-0.275973	-0.432538
3866	11	9	14	AI449092	Mm.10331	618981	Tnfaip1	tumor necrosis factor, alpha-induced protein 1 (endothelial)	2.44654	0.406831	0.0468007	0.0221645	0.0196767	2.21224	5.0697	0.17285	1.05951	0.0797773	0.335242	0.0886866	0.893259	0.542747	0.945969		0.386741	0.892608	0.700194	0.586873	0.86252	0.870281	0.922714	0.825739	0.834611	0.835271	0.60499	0.749569	0.622379	0.601328	0.867226	0.883394	0.393868	0.463807	0.812298	0.466789	0.612877	0.628605	0.76924	0.767297	0.791953
615	2	7	14	AI449254	Mm.244426	619854	Hmgn3	high mobility group nucleosomal binding domain 3	2.44508	0.406831	0.659591	0.268388	0.0689724	0.0558858	7.55238	4.68359	14.0157	1.3492	0.965894	0.046085	0.129189	0.0318775	0.447142		-1.26723	-0.993187	-1.54823	-0.815058	-1.37371	-1.37884	-0.881514	-1.12328	-1.7656	-1.51083	-0.740133	-0.870206	-1.24634	-1.47831	-1.43837	-1.22601	-1.17007	-0.934433	-0.549156	-0.131796	-0.984217	-1.09407	-0.980644	-0.83889	-0.729016
5436	16	2	2	AI327028	Mm.250922	484183	AI327028	ESTs_Weakly_similar_to_S25197_transitional_endoplasmic_reticulum_ATPase_-_mouse_	2.44266	0.406976	0.286845	0.11444	0.0303338	1.74751	1.27611	4.68	8.47429	0.191489	0.410037	0.42034	0.129259	0.0591958	0.878969		1.79374	2.62161	2.58294	2.73278	2.42836	2.37432	2.53416	2.48652	2.21336	2.17791	2.12977	2.12193	1.92751	1.72232	2.04071	2.02869	1.94109	2.12527	2.24919	1.91079	1.63029	1.95835	2.02748	1.97587	2.14535
3053	9	13	9	AI427150	Mm.29517	540344	Mrpl37	mitochondrial ribosomal protein L37	2.43982	0.406986	0.185527	0.0855966	0.0339469	0.360839	8.73085	0.638955	3.58802	2.44313	0.796257	0.0363184	0.676249	0.190555	0.272493		-0.350049	0.268741	0.0643315	-0.0682844	0.121071	-0.11403	0.0895038	0.243772	0.23665	0.340602	-0.158351	0.0486022	0.213359	0.101957	0.464738	0.457134	-0.0401003	-0.0713829	0.113558	-0.105993	-0.494289	0.0331122	-0.149239	-0.0315298	0.032411
457	2	1	6	AI414248	Mm.247303	373748	AI840980	expressed sequence AI840980	2.43937	0.406986	0.274863	0.115789	0.0496636	1.83479	0.471475	0.491081	0.483597	26.3036	0.396049	0.704544	0.731422	0.739775	0.026961		0.0125974	0.0265069	-0.0186081	0.276264	0.219559	0.0340764	0.190443	0.287416	-0.169063	-0.0892693	0.324911	-0.15317	-0.0951144	-0.382684	-0.391667	-0.188538	-0.386728	-0.322581	-0.115966	-0.226638	-0.569627	-0.400846	-0.276054	-0.147681	-0.46135
3345	10	1	6	AI414257	Mm.108176	374214	4930477M19	hypothetical_protein_4930477M19_(4930477M19)	2.43676	0.407299	0.542506	0.21968	0.121366	3.87213	0.332981	0.679693	0.812124	7.608	0.183693	0.782704	0.661764	0.618331	0.067945		-0.188134	-0.0227758	0.0173188	0.0120359	0.016539	-0.925702	-0.00649936	-0.822479	-0.879868	-1.18915	-0.592652	-0.339445	-0.495633	-0.488453	-0.741491	-1.0524	-0.8567	-0.871773	-0.0904376	-0.0443529	-1.32853	-0.622159	-0.037438	-0.255374	-0.501775
4648	13	12	17	U28068	Mm.4636	ND1	Neurod1	neurogenic differentiation 1	2.43195	0.408434	0.367911	0.168117	0.145355	1.34536	0.970768	0.718458	4.7275	6.43281	0.478178	0.505965	0.650288	0.138134	0.0863498		-0.0115908	0.211731	0.0832456	0.050449	-0.293591	0.0692789	-0.14126	-0.436697	-0.621963	0.0609602	0.0718804	0.0474651	0.329183	0.389878	0.479978	0.00424209	0.201629	0.123244	-0.0227165	0.707856	0.722777	0.500235	0.149136	0.598467	0.259922
1863	6	1	4	AI415068	Mm.22183	336871	H6pd	hexose-6-phosphate dehydrogenase (glucose 1-dehydrogenase)	2.42191	0.410642	0.786216	0.310905	0.0590598	1.45256	2.2629	9.06019	16.0344	1.82271	0.458685	0.251829	0.0475248	0.0278091	0.352631		1.53697	1.62806	1.21977	1.06813	1.75429	1.93263	1.83604	0.932902	1.49434	1.51922	1.12524	1.20902	1.06838	0.948436	0.700546	0.857378	0.795488	0.55738	0.840854	0.416084	0.6723	0.830148	0.771006	0.609204	1.32844
3941	11	8	18	AI661061	Mm.270647	719785	Slc39a14	solute carrier family 39 (zinc transporter), member 14	2.4211	0.410642	0.326996	0.13939	0.036743	2.26908	2.56022	11.9662	0.753571	0.724808	0.328629	0.219711	0.0321851	0.636109	0.633722		1.54294	1.66887	1.58392	1.27546	1.53499	1.28233	1.34309	1.25706	1.36756	1.54925	1.4406	1.38713	1.11273	0.832173	1.38487	1.24269	1.44233	1.24975	1.30075	1.08833	1.45764	1.45949	1.30031	1.28716	1.39374
1238	4	3	9	AI428272	Mm.23418	551387	AI428272	16 days neonate thymus cDNA, RIKEN full-length enriched library, clone:A130096H23 product:weakly similar to SIMILAR TO NUCLEAR LOCALIZATION SIGNALS BINDING PROTEIN 1 [Homo sapiens], full insert sequence	2.41985	0.410642	0.976952	0.395129	0.0364976	11.8468	19.0879	4.94976	8.23427	54.0322	0.0397942	0.016628	0.11953	0.0619917	0.026961		-0.809082	-0.954393	-0.567522	-0.650153	-1.42334	-1.40968	-1.1532	-1.19541	-1.63913	-1.19555	-0.914496	-0.713319	-1.22959	-1.57686	-1.09883	-0.8657	-0.60467	-0.804345	-0.754396	-0.614021	-0.65534	-0.369041	-0.463208	-0.300801	0.00533469
5018	14	2	18	AI426379	Mm.143689	524762-G	Facl4	fatty acid-Coenzyme A ligase, long chain 4	2.4188	0.410642	0.754209	0.310416	0.0575406	22.6681	0.403674	10.1212	7.9243	0.628058	0.0258996	0.740747	0.0398515	0.0654468	0.671663		0.14829	-0.189746	-0.237874	0.240195	-0.512373	-0.538181	-0.769923	-0.765813	0.25012	0.357647	-0.0575787	0.28741	0.924325	0.71082	0.202422	0.0373846	0.478884	0.678634	0.0392131	0.635593	1.01889	1.00139	0.0720388	0.273063	0.412445
2977	9	13	5	AI415695	Mm.308747	353929	AI415695	Transcribed sequence with moderate similarity to protein pir:S12207 (M.musculus) S12207 hypothetical protein	2.40404	0.414734	0.601407	0.231243	0.0478468	2.27955	3.3722	1.6379	17.5399	3.36405	0.327337	0.157097	0.402123	0.0264158	0.195852		0.248122	-0.418694	-0.159046	-0.335727	0.0396339	0.142804	-0.174158	-0.324393	-0.599882	-0.338442	-0.566168	-0.269161	-0.046838	-0.282708	-0.790798	-0.143347	-0.569222	-0.325285	-0.575509	-0.469996	0.297619	-0.0160738	-0.346126	-0.322079	-0.380304
2212	7	8	3	BC013765	Mm.20543	635571	Pum2	pumilio 2 (Drosophila)	2.40353	0.414734	0.233171	0.10378	0.0218318	0.537073	5.79209	12.7386	3.42354	2.06083	0.711435	0.071805	0.0291174	0.202744	0.318878		-0.0726098	-0.0762596	0.207688	0.137284	0.0340863	-0.152838	-0.0020232	0.179095	0.102509	0.106683	-0.00455127	0.124755	-0.136405	-0.0620872	0.0897923	0.00995127	-0.120788	-0.128347	-0.158833	0.163734	-0.417889	-0.352383	-0.0696514	-0.391339	0.117156
3427	10	7	10	AI448620	Mm.46346	574492	1200003G01Rik	RIKEN cDNA 1200003G01 gene	2.40286	0.414734	0.514983	0.211409	0.0360856	13.1918	2.43795	6.93853	1.92315	4.23812	0.0349572	0.232845	0.0713051	0.369677	0.151986		0.319554	0.613072	0.513573	0.407645	0.133002	0.461636	-0.0227781	0.384254	0.666166	1.04593	1.04585	0.928824	1.11143	1.02813	1.17838	1.36057	1.22584	1.03761	0.959626	0.583121	0.85452	0.726041	0.81609	1.02213	0.744303
5057	15	3	1	AI528727	Mm.188605	598832	AI528727	ESTs_Highly_similar_to_JC2497_cyclin_E_-_mouse_	2.39901	0.415051	0.457983	0.18895	0.0859707	2.75408	1.4458	1.89856	1.85664	3.60111	0.272663	0.383876	0.357826	0.380194	0.178906		-0.338006	0.261368	0.328523	0.139222	0.478939	0.173405	0.50267	0.693406	0.593192	0.319664	0.616814	0.175147	0.200775	0.140566	-0.152122	0.0173585	-0.0850241	0.169095	-0.112064	0.65537	0.334832	0.374611	0.252255	0.389317	0.827961
5418	16	3	1	AI323885	Mm.259976	303631	2810031L11Rik	RIKEN cDNA 2810031L11 gene	2.39866	0.415051	0.529388	0.238022	0.119814	3.85547	0.881449	0.450526	0.457718	2.05921	0.184424	0.533618	0.746408	0.7518	0.318878		-0.0694808	0.291926	0.192025	0.638927	-0.0614184	-0.249955	-0.027603	-0.54372	-0.222109	0.0341995	-0.202159	0.143194	-0.00250735	-0.00780621	0.341082	0.402891	0.142921	0.181604	0.389858	0.0459544	-0.00617064	0.0230177	0.0780698	0.154885	0.0599071
1915	6	15	6	AI426242	Mm.44222	480996	Zbtb5	zinc finger and BTB domain containing 5	2.39412	0.415704	0.318434	0.129618	0.0394639	1.10725	12.3824	8.70576	1.48844	1.35933	0.534419	0.0208064	0.0495732	0.4428	0.445075		-0.616649	-0.560322	-0.810241	-0.403065	-0.609909	-0.836473	-0.394828	-0.568568	-1.21834	-1.02867	-0.368158	-0.593049	-0.846864	-1.05398	-0.938886	-1.03553	-0.867688	-0.914386	-0.531982	-0.45562	-0.592803	-0.545038	-0.444898	-0.523766	-0.766185
5716	16	16	16	NM_145519	Mm.243091	661879	Farp2	FERM, RhoGEF and pleckstrin domain protein 2 (Farp2), mRNA	2.3914	0.415704	0.506669	0.214676	0.0735585	2.06351	3.3385	4.39083	0.190291	6.09291	0.357928	0.159673	0.139935	0.883934	0.0917607		0.757434	0.734253	0.816742	0.530119	0.583209	0.957368	1.23408	1.44957	0.972923	1.11889	1.02907	0.755889	0.436888	0.806631	0.949116	0.857521	0.767826	0.588849	1.10132	0.323372	-0.0742057	0.124638	0.505555	0.675877	1.16792
4623	13	6	16	AI465204	Mm.21981	656885	Cdc34	cell division cycle 34 homolog (S. cerevisiae)	2.39105	0.415704	0.555231	0.235678	0.0396699	12.9347	12.9327	5.48116	3.86032	7.15972	0.0356701	0.0200638	0.102632	0.17661	0.0736572		-1.2308	-0.83873	-1.04395	-1.25785	-0.491469	-0.423527	-0.762854	-0.713631	-0.65261	-0.405658	-0.916748	-0.90268	-0.777987	-0.666341	-0.598205	-0.571365	-0.735037	-0.768907	-0.830849	-1.01293	-1.46191	-1.02408	-1.20205	-1.11116	-0.482574
3896	11	1	16	AI450163	Mm.133268	636838	Narc1-pending	neural_apoptosis_regulated_convertase_1_(Narc1-pending)	2.39027	0.415704	1.25707	0.532795	0.125773	15.5206	7.70139	2.07265	2.01892	0.485046	0.031021	0.045085	0.332153	0.352889	0.727006		0.865203	0.939854	1.05365	0.381488	1.46011	1.8469	1.18767	1.87708	2.07326	2.06265	1.54273	1.84368	2.25637	2.20214	2.56978	2.76926	2.0388	1.73141	1.68002	1.50031	1.07754	1.83454	1.59007	2.05038	2.22188
1948	6	10	8	AI426727	Mm.33649	534219	2410051C13Rik	RIKEN cDNA 2410051C13 gene	2.38631	0.416312	0.906112	0.370613	0.0608218	32.7101	2.0879	5.04075	4.05737	2.15866	0.0258996	0.275411	0.116569	0.166939	0.306141		-1.9309	-1.87732	-2.35942	-2.20797	-3.01373	-3.13127	-2.88238	-3.21473	-2.48146	-2.62632	-2.44108	-2.48674	-1.76513	-1.51705	-2.01576	-1.91044	-1.93148	-1.65769	-1.61374	-1.47731	-2.12823	-2.16677	-1.79141	-1.83844	-2.2369
3645	11	16	2	AI327146	Mm.7729	425521	Aldo3	aldolase 3, C isoform	2.38407	0.416312	0.42493	0.1801	0.0473578	5.30988	12.7857	0.944251	12.704	0.567864	0.127862	0.0203013	0.576503	0.0348908	0.693309		0.137295	0.0518693	0.102189	0.0348297	0.604126	0.575977	0.324347	0.793869	0.800189	0.757612	0.731954	0.00556059	1.04205	0.844538	0.923521	1.14002	0.756429	0.607012	0.472287	0.379986	0.820866	0.782217	0.694758	0.770585	0.866805
3323	10	17	4	AI413332	Mm.22778	355754	BC027088	cDNA sequence BC027088	2.38365	0.416312	0.311496	0.131447	0.0280337	17.4541	3.1878	6.25765	1.76462	0.412412	0.0283278	0.168377	0.0822859	0.392598	0.762891		0.122419	0.198888	0.323525	0.152436	0.780209	0.650057	0.622194	1.00347	0.254607	0.457797	0.584011	0.669086	0.218085	0.164293	0.575855	0.481357	0.570148	0.319998	0.700352	0.288832	0.539073	0.505102	0.772803	0.601219	0.616923
380	2	19	1	AI573460	Mm.8137	582689	Chd1	chromodomain helicase DNA binding protein 1	2.38105	0.416602	1.01935	0.251419	0.0631553	14.4437	4.92899	1.80881	0.438408	0.966142	0.0331954	0.0925264	0.371617	0.762637	0.550832		0.501841	0.384388	0.24523	0.969824	0.170735	-0.0521829	0.0188222	0.116809	1.11115	0.959141	0.721333	0.864579	0.658377	1.19898	0.931858	0.970776	0.871153	0.495245	0.339653	0.641555	0.271392	0.114661	0.706278	0.520136	0.269312
3940	11	7	18	AI661018	Mm.159956	719272	2310004L02Rik	RIKEN cDNA 2310004L02 gene	2.37942	0.416602	0.246201	0.112001	0.0301858	1.56025	6.26422	4.19493	1.9327	4.15402	0.438998	0.0633442	0.147988	0.368058	0.154872		0.299086	0.493326	0.369177	0.0527769	0.670297	0.411492	0.240673	0.330146	0.412202	0.215048	0.111588	0.232526	0.0573223	0.151268	0.236181	0.143112	0.0209444	0.119144	0.218736	0.0631315	0.0188913	-0.0396813	-0.252969	-0.369781	0.0952589
2907	9	19	1	AI385765	Mm.334120	439409	Hbb-bh1	hemoglobin Z, beta-like embryonic chain	2.37157	0.417769	1.40613	0.601911	0.0359312	31.3856	78.8117	1.73225	23.9704	3.75286	0.0258996	0.016628	0.384182	0.0251472	0.172804		0.723729	0.782066	1.01083	0.935824	1.695	1.44312	1.65342	1.51781	1.31439	1.02067	1.32028	1.13774	2.27131	1.98392	2.12787	1.91756	0.815844	0.908739	0.692857	1.04999	1.19415	1.24872	1.30987	1.24156	1.6607
547	2	15	10	AI448654	Mm.27223	574655	Ppp4r2	protein phosphatase 4, regulatory subunit 2	2.37093	0.417769	0.146019	0.0574243	0.0410718	0.204675	0.630102	3.65913	6.12249	0.817947	0.879777	0.630389	0.176088	0.097616	0.600306		0.0583126	-0.321467	-0.0713301	-0.0137946	-0.0229939	-0.145286	0.386224	-0.247176	-0.348059	-0.257582	0.111779	0.118856	-0.0735309	-0.162089	0.105469	0.0163551	0.284668	-0.0454601	-0.169777	-0.0463201	0.342944	0.153502	-0.1559	0.0649479	-0.320239
5366	15	8	17	AI464313	Mm.289016	659865	AI464313	Transcribed sequence with weak similarity to protein pir:S12207 (M.musculus) S12207 hypothetical protein	2.37011	0.417769	0.146962	0.060778	0.0229785	20.8746	0.214229	0.0704615	6.58096	0.371327	0.0258996	0.853934	0.953296	0.0878492	0.782271		-0.232323	-0.301452	0.131642	-0.202964	0.0042027	0.0424326	0.297191	0.344264	-0.33704	-0.384892	-0.166408	-0.0490782	-0.44639	-0.137048	-0.032927	-0.279211	-0.268011	-0.252947	-0.242946	-0.225006	-0.118054	0.0228701	-0.278367	-0.350784	-0.340283
1869	6	7	4	AI415171	Mm.40989	337990	Habp4	hyaluronic acid binding protein 4	2.36964	0.417769	0.464811	0.187915	0.0606266	3.70748	5.58635	13.0208	0.450013	0.908376	0.1937	0.0763694	0.0284439	0.756756	0.567154		-1.45732	-0.91485	-1.39256	-0.718578	-1.80609	-1.99838	-1.24506	-1.40069	-1.75358	-1.85645	-1.05369	-1.21957	-1.32781	-1.61675	-1.33314	-1.23647	-1.08694	-1.25392	-0.825075	-1.17052	-1.41475	-1.39531	-0.926259	-1.08088	-1.39913
2078	6	7	15	AI451534	Mm.337217	642365	AI451534	Transcribed sequence with moderate similarity to protein pdb:1LBG (E. coli) B Chain B, Lactose Operon Repressor Bound To 21-Base Pair Symmetric Operator Dna, Alpha Carbons Only	2.36743	0.417956	0.232699	0.0984337	0.0668323	1.81961	0.689461	3.30063	0.77363	0.698164	0.398566	0.605113	0.20112	0.63047	0.644307		0.582415	0.149683	0.586741	0.156761	0.670576	1.12908	0.594916	0.477011	0.811063	0.761936	-0.116669	0.185746	0.111578	0.437997	0.4181	0.803105	0.538769	0.452902	-0.037895	-0.0777601	0.474124	0.336831	0.117571	0.202603	0.201974
4592	13	13	14	AI451098		621464	AI451098		2.36549	0.418016	1.06543	0.444321	0.0707128	0.863009	16.7746	1.44078	2.20553	24.3269	0.596005	0.0167016	0.444499	0.323655	0.026961		0.105009	-0.517058	-0.0376096	-2.59e-05	0.103274	-0.0712373	0.101031	-0.279118	-0.341546	-0.3768	-0.114	-0.0844916	-0.641878	-0.570852	-0.590169	-0.946902	-0.4274	-0.0489805	0.0972535	0.00140237	0.820566	0.429057	0.0610881	0.209934	0.0645873
140	1	7	8	AI428126	Mm.264016	514776	5730596K20Rik	RIKEN cDNA 5730596K20 gene	2.35665	0.420613	0.770315	0.318674	0.158581	2.08701	0.371334	2.02061	7.3597	1.07773	0.354119	0.759	0.339772	0.0730886	0.518468		-2.89134	-3.02354	-3.59377	-3.73847	-3.12429	-1.95149	-2.93726	-2.88179	-3.15616	-2.92013	-2.52423	-2.8323	-2.65943	-1.43672	-2.768	-2.72386	-2.44964	-1.89317	-2.65422	-2.13099	-3.12415	-2.32105	-2.29739	-2.60048	-2.89784
2004	6	9	11	AI447998	Mm.309952	597757	AI447998	Transcribed sequences	2.34855	0.422263	0.0751273	0.0337933	0.0402662	0.427804	0.653139	2.81589	3.00193	0.122097	0.76551	0.620402	0.242684	0.235547	0.918525		0.438389	-0.221393	0.0427262	0.093227	0.10794	0.24166	0.673132	0.0462723	0.288697	0.368619	-0.0351347	0.171156	0.664412	0.329754	0.264775	0.160405	0.48654	0.394482	0.251317	0.120199	0.42672	0.350766	-0.225948	0.2875	0.0470958
3871	11	14	14	AI449142	Mm.30582	619239	AI449142	CDNA clone IMAGE:3485132, with apparent retained intron	2.34819	0.422263	0.223327	0.10682	0.0250745	3.26291	1.92194	5.09877	3.02736	3.24051	0.223787	0.297464	0.114942	0.233652	0.203603		0.238708	0.0416527	0.294676	0.0700496	0.318156	0.297871	0.520941	0.43301	0.389978	0.123137	0.143376	0.292651	0.293617	0.15623	0.500678	0.330576	0.344668	0.565737	0.468256	0.319685	0.362329	-0.0767216	0.324311	0.192549	0.654184
1226	4	10	8	AI426452	Mm.250206	519219	AI426452	ESTs	2.34758	0.422263	0.185011	0.0862398	0.0276089	0.873062	4.8859	5.07269	4.69632	4.12158	0.594276	0.093562	0.115605	0.138464	0.156681		0.393831	0.00696786	0.140763	-0.255355	0.268118	0.0873421	0.0920149	-0.306084	-0.450737	-0.161753	-0.0241925	0.029585	-0.349098	-0.147532	-0.240312	-0.810001	-0.368755	-0.161423	-0.109288	0.0601831	0.0253739	0.0440349	0.113788	0.122789	-0.151561
5225	15	19	9	AW146116	Mm.246440	575742	Smbp	SM-11044 binding protein	2.34261	0.4229	1.18538	0.510372	0.0302399	16.001	4.99746	76.1956	18.4221	0.170468	0.0302455	0.0907512	0.021283	0.0255689	0.891083		0.109547	-0.54067	-0.44431	0.0544427	-0.709597	-0.897748	-0.654658	-1.31585	0.30706	0.0780731	0.513741	0.302011	0.405582	0.45333	0.406259	0.687169	0.295583	0.272672	0.0190305	0.237976	0.119174	0.356614	0.28453	0.171852	0.00835814
2231	7	8	4	AI414899	Mm.88829	333422	Casp9	caspase 9	2.34243	0.4229	0.182039	0.0808152	0.0253547	4.82149	3.06979	0.00688032	3.52291	7.50948	0.144393	0.176981	0.996925	0.195765	0.068836		0.0416129	-0.103393	0.289648	0.29711	0.258608	0.206555	0.406593	0.316526	0.107712	0.137995	0.213049	0.279482	-0.123999	-0.166723	0.243783	0.137075	0.264032	-0.100047	0.0690184	0.0669248	-0.469286	-0.223533	-0.140356	0.055084	0.111139
830	3	13	6	AI429632	Mm.179704	419490	1700028P05Rik	RIKEN cDNA 1700028P05 gene	2.3385	0.423583	0.767224	0.349278	0.103384	1.86151	5.06245	7.54914	0.637938	5.13887	0.390634	0.0887799	0.0634116	0.678713	0.116576		-1.46837	-1.11693	-1.77608	-0.895436	-1.35669	-1.47107	-1.3413	-1.35469	-2.02277	-1.72753	-1.35107	-1.58856	-1.23099	-1.88242	-1.3339	-1.5174	-1.68265	-1.43314	-1.37367	-1.33682	-1.3155	-1.05567	-0.828196	-1.10687	-1.65995
921	3	9	11	AI448578	Mm.201322	582052	Adnp	activity-dependent neuroprotective protein	2.33728	0.423583	0.199981	0.0842509	0.0678137	0.307372	0.936527	4.24574	0.26551	1.46035	0.821447	0.51635	0.144844	0.845612	0.423905		-0.129806	-0.315188	-0.108775	-0.266327	-0.771023	-0.156117	-0.286208	-0.0152932	-0.678907	-0.261342	-0.0489812	-0.227554	-0.205754	-0.122469	-0.215907	0.113317	-0.278174	-0.95904	-0.178647	-0.387092	-0.922318	0.200776	-0.159114	-0.295921	-0.386165
279	1	13	15	AI450087	Mm.274884	636178	4930422G04Rik	RIKEN cDNA 4930422G04 gene	2.33194	0.42417	1.28761	0.567018	0.0294859	196.76	23.33	15.6329	28.4147	9.57614	0.0258996	0.016628	0.0233528	0.0251472	0.0500562		0.0226457	0.176309	-0.133254	-0.252355	0.966031	1.09373	0.850721	0.853331	0.337622	0.218698	0.0252572	0.0601239	1.16511	0.948021	0.9635	0.935011	0.910228	0.739657	0.84579	0.819813	0.693014	0.403995	0.36301	0.364338	0.931483
3925	11	11	17	AI661808	Mm.342215	697285	2810031L11Rik	Transcribed sequence with strong similarity to protein sp:P50616 (H.sapiens) TOB1_HUMAN Tob1 protein	2.33177	0.42417	0.816395	0.307012	0.0613371	11.8637	2.58573	0.903814	0.0103905	17.877	0.0397942	0.216994	0.589585	0.992239	0.0284984		0.666607	0.0999627	-0.247825	-0.312589	-0.429071	-0.144487	-0.726021	-1.03086	0.15371	0.0363759	-0.51788	-0.526047	0.123984	0.191356	-0.828556	-0.606333	0.0980319	0.0463902	-0.467164	-0.363901	0.349122	0.385793	-0.634195	-0.317562	-0.455076
301	1	16	16	AI451898	Mm.37426	644118	Cd163	CD163 antigen	2.32938	0.42417	0.271492	0.0883333	0.0203955	3.95336	8.6944	7.54613	1.45828	7.21409	0.181288	0.0366752	0.0634116	0.44943	0.0725276		0.259155	0.136079	0.270712	0.179082	0.454878	0.697636	0.205207	0.164211	0.0104445	-0.0656511	0.218206	0.0802473	-0.388555	-0.620581	-0.0449919	-0.0968309	-0.0877201	0.101277	-0.0962957	0.0693225	0.0926679	0.147565	0.376725	0.0273564	-0.329679
3454	10	15	11	AI447785	Mm.12755	585432	2410002O22Rik	RIKEN_cDNA_2410002O22_gene_(2410002O22Rik)	2.32924	0.42417	0.604701	0.263924	0.0224699	54.9701	19.9316	0.347922	3.73747	2.12511	0.0258996	0.016628	0.797197	0.182513	0.310237		0.195056	-0.054877	0.305773	0.519223	-0.243264	-0.46494	-0.171875	-0.26962	0.537555	0.51799	0.624254	0.771959	1.21108	0.95172	1.20548	1.17412	0.594577	0.790607	0.56846	0.415549	0.594108	0.481919	0.620406	0.753685	0.452595
2449	7	17	15	AI451417	Mm.9001	641623	Nlk	nemo like kinase	2.32635	0.42462	0.3087	0.165578	0.0264337	3.80588	3.24695	18.4125	0.841028	9.94779	0.187831	0.164791	0.0219191	0.608847	0.0470728		-0.234837	0.250563	-0.141325	-0.474243	0.0354769	0.288493	0.0960311	0.0490351	-0.0220534	0.0485359	-0.510638	-0.529531	-0.0482016	-0.177727	-0.350822	-0.476243	-0.0632705	-0.0584531	-0.00932852	-0.381939	-0.365267	-0.313848	-0.32193	-0.46613	0.12165
2455	7	4	16	AI464381	Mm.32764	656533	AI464381	ESTs	2.32363	0.425004	0.140224	0.0570207	0.0321266	2.25844	5.824	1.21635	0.576223	0.868466	0.330154	0.0711463	0.497995	0.703403	0.581204		-0.571598	-0.0850258	-0.324177	-0.217139	-0.576782	-0.385608	-0.324799	-0.434293	-0.774536	-0.622418	-0.534644	-0.233917	-0.69726	-0.961403	-0.518433	-0.622401	-0.710814	-0.222959	-0.222458	-0.109993	-0.669151	-0.814784	-0.280266	-0.577705	-6.3e-05
1870	6	8	4	AI415176	Mm.10153	338051	Twg-pending	twisted_gastrulation_protein_(Twg-pending)	2.32101	0.425368	0.322931	0.152744	0.0191414	8.925	18.6943	0.409323	8.29192	8.51567	0.0586024	0.016628	0.766025	0.0613422	0.0581147		0.22229	-0.0227924	0.0455432	0.383893	0.0615629	-0.285747	0.1797	-0.0595801	0.37029	0.307761	0.469875	0.665137	0.800155	0.808598	0.945896	0.708734	0.309998	0.321238	0.575581	0.496505	0.283497	0.469645	0.54296	0.470182	0.381426
2229	7	6	4	AI414883	Mm.111498	333090	AI414883	Transcribed sequences	2.31832	0.425728	0.631448	0.271547	0.301532	0.305423	0.0918307	0.540422	8.23297	2.25125	0.822468	0.934895	0.715002	0.0619917	0.294091		0.602002	0.336952	0.72039	4.18195	1.28927	0.71424	0.640637	1.1419	0.849089	1.12152	0.776758	1.10714	0.532213	0.509003	0.260143	0.887307	0.475564	0.285111	0.460653	0.740715	0.309611	0.459569	0.448682	0.689586	0.732303
4477	13	12	8	AI428416		553843	AI428416		2.31496	0.426027	0.324724	0.13983	0.077881	4.18962	54.4974	0.277396	1.90349	0.742996	0.171127	0.016628	0.834998	0.372883	0.628557		-0.334221	-0.557271	-0.399798	-0.0575473	-0.465923	-0.802588	-0.64912	-0.783933	-0.658342	-0.452547	-0.292062	-0.320041	-0.132474	-0.13222	0.0448554	0.170482	-0.264615	-0.398855	-0.305885	-0.167054	-0.685743	-0.676223	-0.500263	-0.406359	-0.783367
3694	11	8	5	AI415625	Mm.5356	352990	6030411F23Rik	RIKEN cDNA 6030411F23 gene	2.31422	0.426027	0.419996	0.185672	0.0686793	2.02791	1.76037	0.196716	11.403	3.65377	0.362432	0.322329	0.881022	0.0398221	0.177164		0.0420824	0.284123	0.281208	0.275136	0.0517888	0.0756345	0.2184	0.509224	0.241738	0.699597	0.374214	0.425387	0.665311	0.349816	0.650215	0.929075	0.500278	0.228483	0.102838	0.428037	0.489751	0.809825	0.167067	0.810162	0.727471
592	2	3	13	AI449951	Mm.323897	603954	AI449951	Transcribed sequences	2.30801	0.427857	0.422815	0.233844	0.0594795	5.67529	3.96902	2.59029	5.47867	0.946461	0.114775	0.126317	0.266613	0.114625	0.5548		1.18965	0.261501	0.260809	0.342437	0.554459	0.37894	-0.0358529	-0.154875	1.14041	0.742021	0.803957	0.777911	1.44403	1.61624	0.903082	0.639494	0.834483	1.16576	0.351611	0.911544	1.16715	1.0093	0.298669	0.0133136	0.809706
1302	4	10	12	AI449758	Mm.32233	602633	4933411K16Rik	RIKEN cDNA 4933411K16 gene	2.30268	0.429344	2.07416	0.930134	0.393558	1.87162	0.0349448	0.114625	0.720368	18.4845	0.389978	0.973162	0.927396	0.648028	0.0284984		-5.50255	-3.51795	-5.77283	-4.52832	-5.08349	-4.25211	-5.43537	-5.53225	-6.0747	-5.88147	-5.56595	-5.54045	-4.66611	-5.46675	-5.37574	-4.49418	-5.30936	-4.40344	-5.88055	-4.38928	-5.3113	-5.10316	-3.27072	-5.79901	-5.15268
181	1	10	10	AI428899	Mm.292345	572814	1700019E19Rik	RIKEN cDNA 1700019E19 gene	2.29658	0.429606	0.129396	0.0562347	0.0720475	2.52623	0.669758	0.0173387	1.38596	0.670449	0.298116	0.613295	0.990694	0.464544	0.654309		-2.33249	-2.32855	-2.23241	-2.24787	-2.21748	-2.26337	-2.12329	-2.5227	-2.50876	-2.60506	-2.34275	-2.37139	-2.59971	-2.47163	-2.29651	-2.0129	-2.37111	-2.50761	-2.71248	-2.43436	-2.60169	-2.34394	-2.53294	-2.28137	-2.32319
3500	10	4	14	AI449246	Mm.313594	619818	Mpp5	membrane protein, palmitoylated 5 (MAGUK p55 subfamily member 5)	2.29613	0.429606	0.342983	0.147627	0.0399613	3.59836	10.0253	1.87473	2.15503	3.18806	0.200719	0.0287412	0.361803	0.331398	0.20693		-1.36386	-1.23081	-1.36996	-1.13879	-1.40923	-1.47378	-1.07592	-1.33434	-1.46377	-1.4573	-1.78772	-1.51547	-1.46251	-1.15208	-1.40709	-1.68099	-0.978107	-0.881305	-0.93998	-0.90688	-0.704352	-1.19257	-0.802962	-0.941403	-0.917709
671	2	6	17	AI465535	Mm.276669	653005	Rab38	Rab38, member of RAS oncogene family	2.29403	0.429606	0.48981	0.219066	0.172435	0.514399	2.88326	0.317507	1.71857	2.75054	0.721471	0.189888	0.813776	0.398866	0.240819		-1.35605	-0.542773	-0.120217	-0.577352	-1.42226	-0.779556	-0.53343	-0.507294	-1.08332	-1.26181	-0.505537	-0.498955	-0.458337	-1.16819	-0.714745	-0.568135	-1.02687	-0.333275	-0.320171	-0.849605	-1.21085	-1.39861	-0.853297	-1.01918	-0.689878
384	2	4	2	AI528543	Mm.323	583615	Pdcd2	programmed cell death 2	2.29365	0.429606	0.226613	0.100674	0.0288579	1.52376	6.44003	1.2135	10.2478	2.85697	0.444259	0.0602627	0.498472	0.0443828	0.231103		0.187752	0.353471	0.612589	0.624019	0.580724	0.525326	0.650161	0.675449	0.707181	0.555479	0.537757	0.47044	0.482057	0.872404	0.856365	0.844443	0.279198	0.504252	0.479959	0.484271	0.242623	0.474411	0.369575	0.669471	0.591043
4654	13	18	17	NM_010722	Mm.7362	Lmnb2	Lmnb2	lamin B2	2.29353	0.429606	0.893437	0.386624	0.118901	2.69443	2.28036	5.07933	1.45134	5.37902	0.27846	0.249889	0.115539	0.450994	0.109508		-1.30032	-1.76605	-1.93172	-0.716759	-1.63368	-2.11595	-1.97746	-2.46682	-1.71336	-1.67513	-1.27841	-0.893363	-0.999961	-1.08036	-1.2483	-1.16952	-1.3432	-1.20776	-0.88349	-1.16335	-0.98849	-0.729108	-1.1786	-0.511782	-1.73478
2290	7	10	7	AI426508	Mm.140158	520065	Cyp51	cytochrome P450, 51	2.29165	0.429606	1.01016	0.455702	0.0428007	18.2752	8.52837	8.14639	10.4572	13.6668	0.0276986	0.0379237	0.0547024	0.0438816	0.0347078		-0.220351	-0.503933	-0.779646	-0.870871	0.0502017	-0.0046599	0.00789191	-0.474178	0.622242	0.872911	-0.127084	-0.0434936	1.1124	1.25176	0.424816	0.33535	0.48961	0.364131	0.518666	0.24441	0.266545	0.129169	0.00667256	0.0446633	0.161694
3654	11	6	3	AI324265	Mm.6836	467021	Arf1	ADP-ribosylation factor 1	2.29018	0.429606	0.73679	0.39209	0.0692344	7.9796	6.75412	3.10377	2.74446	6.64419	0.0687339	0.0556212	0.216538	0.260267	0.0818761		-0.163202	-0.202832	-0.367185	0.274462	-0.701153	-0.999696	-0.22899	-1.14701	-0.131111	-0.081672	0.212597	0.412067	0.68662	0.529181	0.830974	0.302253	0.02425	0.10476	0.414928	-0.00436412	-0.444501	-0.249585	0.327382	0.116218	-0.169816
4849	14	4	9	AI448195	Mm.124328	559876	Sp3	trans-acting transcription factor 3	2.28918	0.429606	0.695959	0.304242	0.039085	10.7546	4.26954	26.2882	14.6273	1.09346	0.0452679	0.114359	0.021283	0.0303977	0.513394		0.355893	0.243469	-0.3633	-0.103011	-0.795199	-0.178698	-0.454663	-0.623317	0.307299	0.243914	0.189119	0.0201763	0.933612	0.821632	0.347715	0.399183	0.647707	0.560201	0.118214	0.692302	0.37009	0.384168	0.23212	0.0586083	0.552458
1933	6	14	7	AI429294	Mm.353395	524378	AI429294	3 days neonate thymus cDNA, RIKEN full-length enriched library, clone:A630080J18 product:unknown EST, full insert sequence	2.28628	0.430088	0.111795	0.0481898	0.0265419	0.574339	3.13205	0.0550894	7.21908	0.126546	0.698933	0.172254	0.961848	0.0746973	0.915863		0.0814175	-0.293093	0.157745	0.0658936	-0.214985	-0.00802502	0.170609	-0.27081	0.0825479	-0.114719	0.0232922	0.180833	-0.215101	0.0156133	-0.145509	-0.455859	0.0913124	-0.222315	0.192275	0.272987	0.18265	0.116678	-0.101739	0.263392	-0.101491
2684	8	5	9	AI448204	Mm.202358	559951	Kpna6	karyopherin (importin) alpha 6	2.28196	0.431137	0.144929	0.106164	0.0327616	6.81179	2.08181	3.64623	1.0026	4.31017	0.0875625	0.276141	0.176845	0.558371	0.14899		-1.50612	-1.46663	-1.5341	-1.63487	-1.07532	-1.02763	-1.26717	-1.36418	-1.17986	-1.55486	-1.27496	-1.39655	-1.37269	-1.4644	-1.64005	-1.83013	-1.35007	-1.20531	-1.58404	-1.22603	-1.31883	-1.93932	-1.53181	-2.205	-1.20465
5422	16	7	1	AI324023	Mm.1000	316505	Myl1	myosin, light polypeptide 1, alkali; atrial, embryonic	2.27773	0.431969	0.290292	0.129308	0.0356634	7.4836	4.53871	1.63859	1.91946	2.49683	0.0756055	0.104617	0.402123	0.370022	0.266354		-0.293146	-0.368843	0.0613383	-0.103459	0.566427	0.303152	0.493771	0.0963077	0.297128	0.117256	-0.0858394	0.121292	0.589246	0.477525	0.180172	0.192235	-0.214475	0.286733	0.131992	0.313101	-0.128255	-0.00365046	-0.0658396	-0.0562019	-0.00266025
241	1	13	13	AI450723	Mm.235562	617672	1110005A23Rik	RIKEN cDNA 1110005A23 gene	2.27626	0.431969	0.111921	0.0511918	0.028405	2.47392	2.58107	1.90498	0.187385	2.52139	0.304772	0.217304	0.35679	0.884872	0.263763		-0.337961	-0.212753	-0.159371	-0.479669	-0.0152051	0.028747	-0.114248	-0.171271	0.230284	-0.285682	-0.111095	-0.154671	-0.0399982	-0.0919669	0.0978933	-0.0992774	0.125454	0.225565	-0.350091	0.0174654	-0.0886417	-0.138606	-0.279766	-0.468296	0.0792288
1955	6	17	8	AI448002	Mm.177651	557084	B930046C15Rik	RIKEN_cDNA_B930046C15_gene_(B930046C15Rik)	2.27518	0.431969	2.32389	1.01919	0.137448	3.75267	95.2255	3.76896	11.1848	3.3262	0.191048	0.016628	0.169633	0.0403154	0.198028		-1.95299	-2.09669	-1.81512	-1.71689	-2.28085	-2.13813	-1.83286	-2.59391	-2.21145	-2.20531	-2.39039	-2.35199	-2.86123	-2.60411	-2.57183	-2.77459	-2.25787	-1.91527	-2.25592	-2.1435	-1.08677	-1.20493	-1.14975	-1.44123	-0.714863
1981	6	5	10	AI449521	Mm.335243	577287	AI449521	Transcribed sequences	2.27059	0.432278	0.213329	0.0856863	0.0351388	3.7865	45.7668	1.86911	2.9418	0.564312	0.188609	0.016628	0.36262	0.239939	0.694422		0.16843	-0.0644765	0.291283	0.383546	0.0280405	0.0148406	-0.396707	-0.102804	0.202075	-0.0526243	0.464375	0.439222	-0.112643	-0.0252458	0.157782	0.25422	-0.0841563	-0.0378323	0.18736	0.20419	0.289319	0.338569	0.418977	0.55433	-0.107873
4653	13	17	17	M12866	Mm.214950	Acta1	Acta1	actin, alpha 1, skeletal muscle	2.27008	0.432278	2.51082	1.18423	0.132106	12.4281	5.68506	8.75163	0.0519294	0.607764	0.0372901	0.0741742	0.0495732	0.966963	0.678266		-1.21013	-1.22663	-2.30906	-0.310514	-2.86889	-3.35587	-2.82881	-3.07356	-1.42236	-1.94665	-0.890372	-0.736383	-0.456	-0.476505	-0.576682	-1.02881	-1.35087	-1.68604	-1.05603	-0.960578	-1.11239	-0.955431	-0.248666	-0.46341	-1.31847
5265	15	2	12	AI447922	Mm.275688	597152	4930487N19Rik	RIKEN cDNA 4930487N19 gene	2.26985	0.432278	0.51708	0.227303	0.019946	13.7938	14.6213	2.18991	18.764	0.459058	0.0331954	0.0180106	0.314574	0.0255689	0.740765		0.206159	-0.119801	-0.140985	0.157111	-0.374417	0.0692688	-0.088442	-0.415455	0.430061	0.45201	0.64868	0.450743	0.685554	0.746608	0.697141	0.646231	0.433322	0.48616	0.133238	0.264084	0.0784364	-0.0138727	0.26353	0.340504	0.155408
2919	9	12	2	AI327112	Mm.9925	423747	Idh1	isocitrate dehydrogenase 1 (NADP+), soluble	2.26509	0.43351	0.274184	0.120869	0.103653	0.32537	1.58631	4.50593	1.05743	0.997483	0.81272	0.355576	0.136083	0.542747	0.541458		-0.0356337	0.427184	-0.585435	0.0915175	-0.238402	-0.777473	0.416707	-0.30076	0.100482	-0.287108	0.0749181	0.0625052	0.247335	0.111603	0.155505	-0.183141	0.336759	-0.0561421	0.0288485	0.640003	0.013691	-0.17594	0.0181274	-0.0954432	0.610907
3309	10	3	4	AI413994	Mm.148278	316680	Map4k1	mitogen activated protein kinase kinase kinase kinase 1	2.263	0.433646	0.335951	0.152322	0.127155	1.5696	5.03731	0.493412	0.088059	8.6769	0.437987	0.0895531	0.730265	0.948174	0.0567996		-0.304927	-0.0584837	-0.0546209	-0.0625811	-0.0542491	-0.915075	-0.289489	-0.49617	-0.134848	-0.586984	-0.218338	-0.281684	-0.727163	-0.693992	-0.14104	-0.859463	-0.998541	-0.732499	0.0219599	-0.200513	-1.44118	-1.64921	-0.714103	-0.540208	-0.375351
2727	8	10	11	AI447420	Mm.31848	597772	AI447420	Transcribed sequences	2.26084	0.433646	0.283987	0.125206	0.0720792	1.23102	6.62178	0.014895	4.97644	0.444156	0.505694	0.0580049	0.991538	0.12937	0.747811		-0.0767721	-0.554115	-0.275579	-0.772744	-0.140804	-0.337839	-0.116782	-0.343468	0.0407753	0.107865	-0.241481	-0.56845	0.154002	0.147169	-0.551087	-0.0203759	0.51477	0.14736	-0.169718	0.290805	-0.014387	-0.247316	-0.731931	-0.511555	0.213782
3471	10	13	12	AI449797	Mm.226900	602983	4930431B09Rik	RIKEN cDNA 4930431B09 gene	2.26033	0.433646	1.36837	0.607121	0.348165	3.29803	0.636445	2.05892	1.67386	1.13552	0.22158	0.628918	0.333986	0.406017	0.500137		-4.16071	-3.40135	-4.44743	-3.03037	-3.66597	-4.14331	-3.86781	-4.53844	-4.3572	-4.74935	-4.94231	-4.45106	-4.31637	-3.81603	-4.7145	-4.67338	-4.70517	-4.10057	-3.69641	-3.94774	-4.72077	-4.54414	-3.83133	-4.73007	-3.46966
1962	6	5	9	AI448197	Mm.117055	559875	Mtf2	metal response element binding transcription factor 2	2.25715	0.434268	0.175157	0.0772444	0.0414424	0.840226	3.22831	3.36997	2.13912	0.134356	0.602532	0.165723	0.19647	0.333768	0.912663		-1.49435	-1.22345	-1.29829	-1.2371	-1.34351	-1.65699	-1.24835	-1.1058	-1.32781	-1.51618	-1.3568	-1.58119	-1.516	-1.45732	-1.63795	-1.2847	-1.28582	-1.26062	-1.37258	-1.18187	-1.42074	-1.90418	-1.46706	-1.49113	-1.3706
2226	7	3	4	AI415163	Mm.258841	332246	1700021P22Rik	RIKEN cDNA 1700021P22 gene	2.25398	0.434897	2.41314	1.04847	0.154614	1.23748	3.64253	12.1503	39.6813	4.96993	0.504315	0.141321	0.0312826	0.0251472	0.122282		-3.29066	-2.53155	-2.68685	-2.80387	-2.98615	-3.08634	-2.5857	-3.13389	-3.38458	-3.23619	-2.7253	-3.06925	-3.47665	-3.7398	-3.44308	-3.55704	-2.57441	-2.35953	-2.31006	-2.14018	-0.991224	-3.27575	-2.77491	-3.2726	-1.17602
4951	14	11	14	AI451203	Mm.250617	635079	1700034H14Rik	RIKEN cDNA 1700034H14 gene	2.25035	0.435774	0.174425	0.0799868	0.0216006	8.48168	3.17626	4.74145	1.26716	0.178406	0.0628702	0.168935	0.127929	0.490338	0.886269		0.162542	0.265066	0.430623	0.142211	0.604666	0.444586	0.413762	0.651181	0.601731	0.576751	0.50854	0.498953	0.354216	0.296064	0.817604	0.61997	0.520486	0.556334	0.286817	0.549445	0.356653	0.0794222	0.290911	0.191305	0.600682
4607	13	9	15	AI450402	Mm.32317	641173	AI450402	RIKEN cDNA 5830403F22 gene (5830403F22Rik), mRNA	2.24581	0.436853	0.16506	0.0734569	0.121806	0.715246	0.237888	0.18101	0.79467	0.749904	0.638309	0.838173	0.889122	0.624695	0.626168		0.377713	0.305165	-0.284625	0.302081	-0.076842	-0.136842	0.0952014	0.14396	-1.24192	0.34655	0.111228	-0.103439	-0.0406874	0.808951	-0.22083	-0.116127	0.268037	0.00978405	0.0905781	0.0707037	0.596434	0.434905	-0.178241	0.0305774	0.375204
993	3	5	15	AI451295	Mm.206782	635902	3010019O03Rik	RIKEN cDNA 3010019O03 gene	2.24458	0.436853	0.140139	0.0598968	0.0206882	2.84391	10.9444	10.1421	0.461758	2.0737	0.261357	0.0247173	0.0397452	0.750141	0.317582		0.322416	0.0939659	0.242007	0.258693	0.104886	0.318459	0.38337	0.0387807	-0.0408156	0.133728	0.0517084	0.00256602	-0.210321	-0.141849	-0.33442	-0.232428	0.138499	-0.17485	0.00570602	0.0504818	0.137239	0.230034	0.00487107	0.0221563	-0.214714
1850	6	7	3	AI327009	Mm.238817	483411	0610025G13Rik	RIKEN cDNA 0610025G13 gene	2.24226	0.436853	0.270005	0.142304	0.0237017	4.67281	13.656	4.60405	0.490801	6.78926	0.150098	0.0188715	0.132583	0.736893	0.079982		-0.421273	-0.211369	-0.224479	-0.515884	-0.147066	-0.0587161	-0.031284	-0.0835324	-0.304765	-0.300037	-0.0903377	-0.150142	0.328593	0.216556	0.113533	0.0306071	0.0175063	0.0523023	0.110865	0.207244	-0.449953	-0.409569	-0.373324	-0.0964695	0.348681
1688	5	16	13	AI449364	Mm.278920	620515	Knsl7	kinesin-like 7	2.24178	0.436853	0.489649	0.228275	0.0272189	4.59368	64.2876	8.76572	11.7606	0.601385	0.15214	0.016628	0.0495732	0.0383855	0.68104		-0.436826	-0.284299	-0.155382	-0.424672	0.1814	0.38434	-0.00196804	0.00331658	0.382156	0.0430172	-0.418448	-0.390947	-0.06086	-0.183917	-0.115808	-0.250815	0.234685	0.175684	0.0521915	0.108848	-0.319957	-0.307317	-0.338543	-0.486399	-0.0668304
4718	14	6	2	AI894273	Mm.28203	616301	Nola2	nucleolar protein family A, member 2	2.23647	0.437078	0.428939	0.205786	0.0281442	0.469281	23.3106	18.1834	3.98281	3.07806	0.744949	0.016628	0.0219191	0.170041	0.215591		-0.270279	-0.066295	0.256705	-0.450656	0.120965	0.0453826	0.0559925	-0.120709	0.0725308	0.0348969	0.0124449	-0.302922	0.462249	0.27048	0.110317	0.19694	-0.0448189	-0.040837	0.0935195	0.010641	-0.324956	-0.373146	-0.196172	-0.382362	0.27308
4557	13	16	12	AI448819	Mm.200383	614251	Arcp	armadillo repeat containing protein	2.23606	0.437078	0.172426	0.0772781	0.0144485	30.0739	7.11623	1.77492	0.643887	1.98499	0.0258996	0.0509641	0.377688	0.676203	0.328191		0.164894	0.338698	0.364492	0.372292	0.0865605	0.0299769	-0.0448857	0.0125616	0.407417	0.584929	0.404222	0.531659	0.606207	0.461429	0.84017	0.706995	0.348205	0.445159	0.522265	0.340862	0.429279	0.261633	0.359143	0.502241	0.818923
1212	4	15	7	AI429165	Mm.272173	515753	Tcte3	t-complex-associated testis expressed 3	2.23586	0.437078	1.69518	0.709226	0.364239	6.20722	0.435402	0.601272	5.51563	1.49782	0.101314	0.724421	0.691767	0.114032	0.414615		-6.77606	-7.23517	-7.23667	-7.50878	-6.66878	-6.25876	-6.63608	-7.8548	-7.68993	-8.02405	-8.23668	-7.63267	-7.04919	-7.44265	-7.62538	-6.68599	-7.06683	-6.53958	-8.13572	-5.15053	-7.18709	-6.60076	-7.62117	-7.62764	-6.41141
5268	15	5	12	AI447932		597254	AI447932		2.23538	0.437078	0.284505	0.126511	0.0621093	1.34512	1.35954	3.16587	0.39152	1.32084	0.478178	0.40323	0.212069	0.783458	0.453584		0.39061	0.33379	0.235243	0.0196791	0.624322	0.479376	-0.00512939	0.186086	0.560866	0.216557	0.0141064	-0.158554	0.367547	0.812746	0.173808	0.241189	0.501606	0.483506	-0.276317	0.0564297	0.42072	0.66502	0.306238	-0.0264555	0.916596
838	3	2	7	AI429813	Mm.24865	423053	4833405E05Rik	RIKEN cDNA 4833405E05 gene	2.2339	0.437078	0.207845	0.0957867	0.0333274	10.2686	1.53679	0.35655	7.02343	1.56399	0.0479004	0.365525	0.792744	0.0782322	0.401097		-0.226959	-0.412985	-0.138203	-0.182592	-0.527112	-0.732426	-0.447688	-0.479706	0.0918698	-0.145186	-0.282625	-0.136154	0.08573	0.259344	-0.0511771	-0.0389699	-0.17945	0.0178196	-0.162898	-0.175318	-0.20693	-0.0181384	-0.109461	0.174167	-0.360828
3386	10	4	8	AI426415		518698	AI426415		2.22852	0.438563	0.237342	0.114666	0.0285928	16.9001	1.44498	3.94054	0.521442	0.738337	0.0290794	0.383876	0.161331	0.723401	0.629853		0.362433	0.117255	0.385535	0.2181	0.172564	-0.124718	0.121531	0.137358	0.614838	0.398187	0.804161	0.719635	0.972947	0.98382	0.695353	0.461469	0.611979	0.790544	0.508781	0.78443	0.786746	0.729109	0.422294	0.404825	0.733264
3273	10	5	2	AI528637	Mm.163	596438	B2m	beta-2 microglobulin	2.22454	0.439548	0.822174	0.33447	0.0825299	7.75444	9.52832	1.26548	4.28061	11.1775	0.071211	0.0314542	0.484864	0.15636	0.0423162		0.827157	0.769985	0.736338	1.30007	0.789379	1.14973	1.30741	1.08162	0.65232	0.540445	0.98869	0.686412	0.429465	0.495374	0.693057	0.387539	0.86939	0.844548	1.30916	1.44925	0.542506	0.167903	1.02314	0.445932	1.23758
4936	14	15	13	AK046684	Mm.259837	621801	A930026L03Rik	RIKEN cDNA A930026L03 gene	2.22278	0.439596	1.15218	0.51732	0.0768696	10.5629	4.32954	5.04927	1.23037	21.9477	0.0462767	0.112447	0.11631	0.499926	0.026961		1.30661	1.06425	0.763374	0.69801	0.160968	0.735232	0.309962	0.556786	1.36171	1.02153	1.20823	1.4919	0.140806	0.071591	0.423247	0.680036	0.965156	0.859555	0.501462	0.602961	0.951789	0.790674	0.516993	0.949828	0.771132
3485	10	8	13	AI662389	Mm.239793	607661	BC040205	cDNA sequence BC040205	2.21137	0.443563	0.447515	0.205468	0.0987543	7.26941	0.820423	0.113268	0.888759	28.4842	0.0793688	0.555648	0.928233	0.592081	0.026961		-1.56807	-1.02214	-1.34986	-0.962562	-1.37952	-1.41349	-1.01883	-1.56029	-1.87723	-1.63145	-2.00737	-1.85241	-1.90855	-1.77643	-1.68965	-2.02201	-2.01629	-2.00611	-1.36512	-1.6615	-2.41989	-2.15055	-1.36889	-2.15469	-1.675
28	1	9	2	AI894113	Mm.16479	374700	Dusp9	dual specificity phosphatase 9	2.20821	0.444207	0.150151	0.0639426	0.028125	2.5129	5.44126	1.1621	0.305651	7.8287	0.299764	0.0793016	0.512296	0.826004	0.0665172		0.507689	-0.0193488	0.243031	0.431884	0.184781	0.109921	0.100083	-0.173531	0.200857	0.287948	0.401828	0.3605	0.0269696	0.220534	-0.144139	-0.284579	0.246017	0.195528	-0.0439616	0.388336	0.689534	0.345834	0.161144	0.19472	0.378719
3895	11	19	15	AK018258	Mm.224766	636762	6330581L23Rik	RIKEN cDNA 6330581L23 gene	2.20551	0.444683	0.334584	0.12857	0.018177	0.217084	23.9927	54.6454	0.059688	0.194255	0.872811	0.016628	0.021283	0.963342	0.877434		0.272712	-0.0730781	-0.280949	0.0492477	-0.222765	0.042815	-0.045119	-0.177895	-0.273662	-0.210921	-0.0141047	0.0689458	-0.321439	-0.303323	-0.382691	-0.500428	-0.368538	-0.2876	-0.256559	-0.1949	0.252025	-0.0433991	-0.0270577	0.0611274	-0.325239
726	3	4	1	AI385592	Mm.17235	334044	Csrp3	cysteine and glycine-rich protein 3	2.20276	0.444688	1.07369	0.489892	0.152891	0.573228	5.32468	10.1735	0.0958629	2.0362	0.699288	0.0819959	0.0396651	0.943794	0.321154		2.33022	1.9361	2.82462	2.27246	2.41658	2.08348	2.07771	2.58019	2.64874	2.42446	2.50643	2.37429	1.61962	2.24722	2.34249	2.52026	1.89029	1.39626	1.47133	1.60809	1.7262	1.4397	1.6539	1.8981	1.30636
280	1	14	15	BC024379	Mm.239141	636190	Bcl10	B-cell leukemia/lymphoma 10	2.20253	0.444688	0.182196	0.0859521	0.0249389	19.2467	1.3044	3.77902	0.080597	0.552171	0.0266854	0.413371	0.169199	0.950435	0.699329		-0.0750073	0.248644	0.124234	0.0460817	0.420324	0.513824	0.32376	0.333328	0.0955936	0.0274053	-0.190851	-0.116774	-0.0875015	-0.351725	-0.0287498	-0.104009	0.0426803	-0.16014	0.165172	-0.12868	-0.164936	-0.209298	-0.0369674	-0.103284	-0.0567106
3268	10	19	1	AI528555	Mm.290516	583856	Glb1	galactosidase, beta 1	2.19772	0.445641	0.3436	0.159068	0.106111	1.79322	0.858187	0.206312	1.45912	5.95622	0.403435	0.542341	0.876656	0.44943	0.0949196		-1.80986	-0.954963	-1.69247	-0.777842	-0.718113	-1.51567	-0.854563	-1.25937	-1.4858	-1.88025	-1.42232	-1.7239	-1.43418	-1.33786	-0.926359	-0.752848	-1.44967	-1.16093	-0.699006	-0.840991	-1.49403	-1.44193	-0.694663	-1.01197	-1.02882
762	3	2	3	AI327195	Mm.286680	438233	Wrnip1	Werner helicasae interacting protein 1	2.19711	0.445641	0.444386	0.204922	0.0214065	0.223862	3.333	16.4495	7.38224	22.1217	0.8687	0.159954	0.0228646	0.0728618	0.026961		1.03503	0.961468	1.4209	0.9955	1.13172	1.11336	1.20477	1.23863	1.13215	1.29342	1.21268	1.01898	0.358422	0.973493	0.796161	0.655509	0.848016	0.925479	0.968733	1.03769	0.537706	0.502894	0.878763	0.699339	0.824909
141	1	8	8	AI428128	Mm.251448	514818	4930540I23Rik	Adult male testis cDNA, RIKEN full-length enriched library, clone:4930540I23 product:hypothetical protein, full insert sequence	2.19591	0.445641	1.45169	0.670766	0.433148	0.739277	1.83163	0.691301	0.580794	7.41866	0.631425	0.31173	0.657307	0.701353	0.0700631		-2.95848	-2.96028	-2.81672	-3.25329	-2.60478	-3.78748	-1.89416	-1.78254	-2.71534	-3.61991	-1.88174	-2.50849	-3.0247	-3.22256	-3.41767	-3.29482	-3.01814	-2.74507	-3.07031	-2.09754	-3.74012	-3.15498	-3.27126	-2.51881	-2.66834
4745	14	14	3	AI415043	Mm.288858	336470	AI415043	Transcribed sequences	2.1879	0.448141	0.318568	0.131997	0.0277744	0.0204299	6.99576	16.1854	0.194023	0.53633	0.985444	0.0524342	0.0230664	0.882732	0.704645		0.0487457	-0.0846073	-0.16647	0.342051	-0.0586577	0.0929833	0.00749229	-0.009317	-0.19796	-0.236857	0.430365	0.105159	-0.0270412	-0.307492	-0.0854941	-0.103042	-0.0996048	0.240767	0.269246	0.301321	0.34132	0.145598	0.0913751	0.487607	0.00931568
5062	15	8	1	AI323833	Mm.1098	634791	Gpiap1	GPI-anchored_membrane_protein_1_(Gpiap1)	2.18481	0.4488	0.557116	0.254369	0.0258546	8.12333	13.9563	22.8421	1.29446	1.77433	0.0675629	0.0187071	0.021283	0.483644	0.361116		-0.14314	0.308392	0.40475	0.384327	0.813119	0.442716	0.815785	0.780406	0.400168	0.127432	0.0238194	-0.0119803	-0.150515	-0.25384	0.00443847	-0.280447	0.0286841	0.0235145	0.234805	0.178337	-0.259048	-0.410021	-0.184714	-0.0642389	0.177921
464	2	8	6	AK009575	Mm.293470	426423	Bdh	3-hydroxybutyrate dehydrogenase (heart, mitochondrial)	2.18179	0.449464	0.380128	0.174654	0.149932	1.18498	0.954313	0.0879822	1.40767	3.23603	0.514751	0.510764	0.943098	0.459942	0.203765		-1.10287	-1.00166	-1.14108	-0.529854	-0.98514	-1.53823	-0.720898	-1.18985	-1.50813	-2.05464	-0.99522	-0.690378	-1.18739	-1.85591	-1.39487	-1.62931	-1.62607	-1.64746	-1.09037	-0.580297	-1.67499	-1.51278	-0.98901	-1.01654	-1.46449
3254	10	5	1	AI323684	Mm.4342	579645	Tjp1	tight junction protein 1	2.17915	0.449971	0.390085	0.182819	0.0443363	6.99619	6.1467	6.96575	5.02109	2.77114	0.083782	0.0652603	0.0711286	0.127976	0.238787		-0.253835	-0.0992724	0.0463156	0.0546958	0.140944	0.0617457	0.321971	0.524107	-0.108487	-0.190671	-0.0817257	-0.546161	-0.446316	-0.302719	-0.0934185	-0.465399	-0.119336	0.00392221	-0.0526687	0.285317	-0.266426	-0.411457	-0.133702	-0.386904	0.451601
3508	10	12	14	AI449325	Mm.290704	620239	C330007P06Rik	RIKEN cDNA C330007P06 gene	2.1763	0.450507	0.715305	0.301042	0.0338532	9.49217	24.8654	0.462911	43.0114	4.02858	0.0539699	0.016628	0.741734	0.0251472	0.159354		-0.533734	0.0983305	-0.0221633	-0.246323	0.351511	0.394407	0.354357	0.589349	0.403144	0.21534	0.230076	0.133142	-0.0956789	-0.149262	0.0364163	-0.151855	0.407312	0.359049	0.531628	0.590191	0.0744773	-0.195505	0.0248655	-0.260003	0.599804
99	1	4	6	AI413901	Mm.23770	406782	AI413901	ESTs	2.16676	0.453896	0.226496	0.101939	0.0431166	3.00655	0.249019	1.97075	0.487278	9.55212	0.247196	0.831505	0.347081	0.737871	0.0500893		0.657975	0.708672	0.868111	0.481879	0.685915	0.363701	0.248683	0.0543062	0.88096	0.490258	0.17963	0.111194	0.0828693	0.683371	0.0499086	0.26889	0.258168	0.42829	0.138695	0.653567	0.242845	0.453438	0.447056	0.249215	0.086381
513	2	19	8	AI428247	Mm.315461	551214	AI428247	16 days embryo head cDNA, RIKEN full-length enriched library, clone:C130071O19 product:hypothetical protein, full insert sequence	2.1617	0.455295	0.154286	0.0695179	0.0268989	2.74784	2.36433	2.01817	8.32173	1.13281	0.273135	0.24015	0.340046	0.0611408	0.500632		-0.0458424	-0.415001	0.106727	0.0437075	-0.0741773	-0.0614544	0.140894	-0.0882087	-0.689436	-0.535799	-0.132257	0.0970059	-0.54585	-0.522366	-0.129832	-0.172709	-0.350942	-0.505823	-0.0829101	-0.0469312	0.0720291	-0.17553	-0.124368	-0.214257	-0.373434
413	2	14	3	AI414599		314580	AI414599		2.15912	0.455295	0.392069	0.183464	0.0178602	2.34896	31.8745	63.8787	2.0252	0.688813	0.320431	0.016628	0.021283	0.351963	0.647823		-0.00303225	-0.154625	-0.0758463	0.375173	-0.191363	-0.463109	0.0449508	-0.318488	-0.234944	-0.254612	0.223159	0.389931	-0.495516	-0.386098	-0.0771362	-0.167456	-0.172721	-0.144765	0.0781794	0.0562824	-0.0956991	-0.116715	0.225982	0.390479	-0.55165
2036	6	3	13	AI450636	Mm.212568	616656	AI461788	expressed sequence AI461788	2.15893	0.455295	0.269044	0.127311	0.0452051	0.81763	20.7435	2.63539	0.0803596	1.28313	0.610529	0.016628	0.260927	0.950435	0.463856		-0.0773023	0.283726	0.120542	0.126984	0.394664	0.581714	-0.0533946	0.319283	0.291232	0.186791	0.426599	-0.0236513	0.101679	0.139933	0.0564645	0.0421855	0.161996	0.00399556	-0.135055	-0.153362	-0.215014	-0.556611	-0.434546	-0.420603	-0.050402
2073	6	2	15	AI451492	Mm.250264	642121	AI451492	ESTs	2.1565	0.455758	0.104523	0.0468642	0.0566777	0.0399714	0.590817	1.83973	4.25217	0.251904	0.97333	0.648362	0.366342	0.157893	0.847563		0.194388	-0.242102	0.23311	-0.140474	-0.545614	0.353832	0.183397	-0.0987955	0.0149865	0.0733848	-0.300037	0.101932	0.00379036	0.27966	-0.561567	-0.361494	-0.164108	0.0656276	-0.240921	-0.179443	0.343239	-0.0696954	-0.238905	-0.189302	0.294995
1941	6	3	8	AI426398	Mm.314489	524959	AI426398	Transcribed sequence with weak similarity to protein ref:NP_081764.1 (M.musculus) RIKEN cDNA 5730493B19 [Mus musculus]	2.15334	0.456487	0.249552	0.105122	0.0290316	2.07123	17.2945	7.23536	1.1293	0.378525	0.356675	0.016628	0.0676611	0.523522	0.778687		-0.388939	-0.277578	0.00139313	0.155221	-0.225421	-0.506773	-0.0958791	-0.0795437	-0.64007	-0.371154	-0.390031	0.0507465	-0.69785	-0.825909	-0.296675	-0.451806	-0.348593	-0.41261	-0.162485	-0.329123	-0.336455	-0.244333	0.0348875	-0.139466	-0.380195
237	1	9	13	AI449697	Mm.272620	602239	Ankrd27	ankyrin repeat domain 27 (VPS9 domain)	2.1475	0.457065	1.8307	0.862642	0.254439	3.89607	1.80941	0.243085	11.8929	2.86192	0.183367	0.315602	0.856703	0.0381164	0.230957		-2.63203	-2.24565	-2.55811	-2.52771	-3.42422	-3.43525	-2.55645	-2.93901	-2.19541	-2.76566	-1.98144	-2.88191	-2.72555	-2.81942	-2.53798	-2.41044	-2.81235	-2.97461	-2.45098	-2.61838	-2.33111	-2.29601	-2.87665	-2.05497	-2.89888
1314	4	3	13	BC037615	Mm.31178	603970	Rraga	Ras-related GTP binding A	2.14544	0.457065	0.116947	0.0547184	0.0406045	0.282817	1.23699	1.51225	2.39929	0.146441	0.834732	0.429255	0.425724	0.299647	0.905425		0.342707	0.252606	0.142762	0.151691	0.213115	0.181791	0.353294	-0.142761	0.28198	0.458748	-0.106434	-0.0156434	0.594099	0.342412	-0.219454	0.164854	0.311738	0.169688	0.28824	0.376753	0.638984	0.457941	0.116562	0.69361	0.184986
4294	12	19	17	AI661346	Mm.347393	721959	Akr1c20	aldo-keto reductase family 1, member C20	2.14541	0.457065	0.5372	0.272436	0.0405494	15.2279	3.24335	5.65562	0.649326	0.730158	0.0312222	0.164894	0.0969853	0.675081	0.632478		2.49354	2.35	2.24609	1.89506	3.08316	3.00669	2.97186	2.94742	2.92586	2.35078	2.32012	2.32509	2.9132	3.07175	2.57378	2.39168	2.53078	2.94288	2.28643	2.75551	2.79202	2.43397	2.04737	1.94102	2.33168
5176	15	8	7	AK081405	Mm.333399	520363	Gapd	glyceraldehyde-3-phosphate dehydrogenase	2.14456	0.457065	0.397918	0.198661	0.0488681	7.81615	7.27814	1.03705	1.13482	0.030052	0.0710224	0.0490614	0.546367	0.522558	0.97696		0.315148	0.146429	-0.243396	0.319918	-0.68299	-0.826139	-0.750112	-0.730361	-0.686256	-0.642402	0.0644585	0.272344	0.267944	0.430842	0.151575	0.301206	-0.0300818	-0.240351	0.234264	-0.224341	0.171622	0.160029	0.391335	0.357811	-0.114711
653	2	7	16	AI465408	Mm.343319	652010	0610008C08Rik	Transcribed sequence with moderate similarity to protein ref:NP_077027.1 (H.sapiens) hypothetical protein MGC4825 [Homo sapiens]	2.14022	0.457065	0.334252	0.159372	0.0558248	0.116359	5.92353	10.478	0.528909	0.486748	0.933804	0.0688525	0.0383043	0.721474	0.726458		-0.00590963	-0.309579	-0.351793	-0.554202	-0.113311	-0.196036	-0.323833	-0.291167	-0.187244	-0.687605	-0.129732	-0.165339	0.468325	0.0168486	0.0567113	-0.0174179	0.0760954	0.274777	0.0987498	0.302837	0.0561062	-0.192277	-0.36182	-0.596461	0.158775
583	2	13	12	AI449770	Mm.272746	602688	Cklfsf2a	chemokine-like factor super family 2A	2.13992	0.457065	0.780353	0.367363	0.392307	0.556267	1.92298	1.26174	0.803955	0.530901	0.704871	0.297446	0.485516	0.621417	0.707308		-5.56927	-4.9122	-6.2594	-5.71794	-5.29598	-5.41571	-5.29039	-5.83577	-5.56719	-6.33625	-5.67546	-5.5408	-5.15466	-5.85603	-5.71319	-5.31522	-5.58958	-4.73324	-5.91043	-4.37237	-5.86905	-5.58112	-5.70342	-6.40471	-5.07381
472	2	16	6	AI426332	Mm.57559	437301	1700041B20Rik	RIKEN_cDNA_1700041B20_gene_(1700041B20Rik)	2.13969	0.457065	0.32218	0.150017	0.0538199	4.52226	3.2591	0.727458	6.42274	0.809552	0.1554	0.164129	0.6484	0.0902392	0.602294		0.295152	0.187026	0.263283	0.169861	0.176171	-0.0423909	-0.0549705	0.303042	0.0218268	0.12005	-0.171749	-0.397143	-0.750457	-0.550909	-0.174983	-0.379084	-0.262072	-0.192743	-0.182556	-0.522356	-0.400997	-0.259084	0.0534114	0.113977	-0.797795
1452	5	8	1	AI528750	Mm.240830	599270	Dab2	disabled homolog 2 (Drosophila)	2.13862	0.457065	0.311758	0.153319	0.110769	0.829673	0.0541485	1.11465	0.142754	8.56372	0.60676	0.95953	0.522945	0.914812	0.0575459		-2.21186	-1.97787	-2.07845	-1.70441	-1.83839	-2.06632	-1.62116	-1.67751	-1.99401	-2.5151	-1.44773	-2.11119	-2.41284	-2.14661	-2.38435	-1.82455	-2.28544	-2.41555	-2.14473	-1.78924	-2.19217	-2.43458	-1.88814	-2.20464	-1.50699
32	1	13	2	AI327076	Mm.289306	422012	Arpc4	actin related protein 2/3 complex, subunit 4	2.13827	0.457065	0.875972	0.41857	0.0288832	48.9145	10.4895	7.5531	0.0122128	0.203572	0.0258996	0.0267276	0.0634116	0.990917	0.872615		0.000256239	-0.175363	-0.0315459	0.422171	-0.985366	-0.959414	-0.703004	-0.90445	-0.118218	0.195494	0.580117	0.439889	0.661117	0.877244	0.63437	0.654383	0.0889032	0.0525197	0.337281	0.278517	0.125737	-0.0207292	0.574218	0.506835	0.096846
3146	9	11	14	AI449095	Mm.32111	619004	AI449095	Transcribed sequences	2.13801	0.457065	0.186149	0.0908734	0.0294704	1.34264	1.02055	4.39252	2.36324	1.39484	0.478711	0.489855	0.139935	0.303999	0.438162		-0.681339	-0.7413	-0.696942	-0.872199	-0.502151	-0.424132	-0.69121	-0.717906	-0.770411	-0.521508	-0.807056	-0.473668	-0.641654	-0.5728	-0.487662	-0.416178	-0.558975	-0.642105	-0.745117	-0.403767	-0.759193	-0.458267	-0.832177	-0.784697	-0.676583
227	1	18	12	AI447744	Mm.25264	599850	Ddx21	DEAD (Asp-Glu-Ala-Asp) box polypeptide 21	2.12274	0.462836	0.585358	0.277957	0.0206879	9.45323	41.8451	6.43617	66.236	0.230847	0.0543802	0.016628	0.0784978	0.0251472	0.858599		-0.344086	-0.702761	-1.038	-0.36076	-0.958232	-0.95448	-0.935458	-1.05579	-0.4188	-0.35965	-0.25329	-0.057196	0.122914	0.0179674	0.263983	0.231355	-0.400758	-0.354865	-0.19309	-0.366661	-0.182415	-0.352099	-0.233565	-0.266182	-0.558157
275	1	9	15	AI451304	Mm.32448	635961	AI451304	2 days neonate thymus thymic cells cDNA, RIKEN full-length enriched library, clone:E430020F21 product:unknown EST, full insert sequence	2.11666	0.464333	0.540641	0.254957	0.056231	12.8164	32.8553	0.33114	0.543842	3.81145	0.036206	0.016628	0.806985	0.715781	0.169999		-0.533268	-0.258391	-0.1075	-0.317696	0.160429	0.0843018	0.220805	0.218495	-0.780253	-0.41643	-0.118287	-0.134451	-0.656153	-0.791119	-0.7488	-0.446088	0.0088153	0.0530645	0.270838	0.298668	0.230793	0.117575	-0.102923	-0.0109331	0.381877
3546	10	12	16	AI465476	Mm.29473	652567	Copz1	coatomer protein complex, subunit zeta 1	2.1142	0.464333	0.209757	0.106134	0.0429181	5.27283	1.81214	0.469441	0.501654	14.3607	0.129074	0.315373	0.738841	0.731167	0.032144		0.53089	1.15556	0.59579	0.620835	1.16704	1.36624	0.938611	1.19017	0.987278	1.1673	0.47745	0.600159	1.00178	0.802139	0.881697	1.05476	0.776481	0.760225	1.11681	0.561523	0.678092	0.721367	0.609847	0.802241	0.850511
2118	6	9	17	AI427701	Mm.280536	522865-G	Manba	mannosidase, beta A, lysosomal	2.11303	0.464333	0.248925	0.126369	0.0298186	0.396948	12.6802	73.9217	2.34429	3.04496	0.777859	0.020338	0.021283	0.305701	0.218123		-0.684839	-0.148552	-0.56716	-0.30685	-0.443147	-0.332636	-0.291218	-0.297754	-0.4188	-0.255255	-0.681674	-0.441641	-0.0757854	-0.25997	-0.0535089	0.00891525	-0.190159	-0.203654	0.070409	-0.123766	-0.528344	-0.387732	-0.548658	-0.29823	-0.0774269
78	1	2	5	AI413227	Mm.29466	350145	Klf7	Kruppel-like factor 7 (ubiquitous)	2.11296	0.464333	0.0635598	0.0282367	0.0359426	1.04119	2.24126	0.470409	0.662217	0.322836	0.54649	0.253919	0.738841	0.670743	0.807357		-0.0454657	0.202176	0.316414	0.27367	0.453228	0.225255	0.458835	0.234022	0.167741	-0.0755512	0.287645	0.487682	0.249763	0.20809	0.299817	0.128777	0.379965	0.318483	0.452118	0.621319	0.174045	0.199651	0.406762	0.81769	0.161806
1762	5	14	17	U22015	Mm.259301	Rxrip	Rxrip110	retinoid X receptor interacting protein 110	2.11199	0.464333	0.275935	0.129758	0.036188	3.02904	0.937416	3.13781	0.315015	10.4869	0.244568	0.516218	0.214595	0.820254	0.0444124		0.20717	0.240286	0.212847	0.290952	0.340438	0.15725	-0.454332	-0.303605	0.298131	0.510508	-0.0150709	0.546667	0.694159	0.641619	0.551102	0.596896	0.459258	0.422095	0.804713	0.290086	0.665874	0.283463	0.281481	0.501588	0.51105
93	1	17	5	AI415719	Mm.305002	354377	AI428795	expressed sequence AI428795	2.11009	0.4646	0.226243	0.107809	0.0194681	9.22836	1.63272	20.5983	8.47965	2.16319	0.055983	0.345886	0.021283	0.0591958	0.3058		0.0035343	0.327307	0.130511	0.0248262	0.613239	0.748982	0.141743	0.338005	0.203673	0.302056	-0.174193	-0.272154	0.184693	0.299102	0.0947997	0.148329	0.170199	0.21947	0.0839752	0.193722	0.476759	0.401586	0.168762	0.0382935	0.405717
2855	8	5	18	AI426501	Mm.22109	519913-G	2610204L23Rik	RIKEN cDNA 2610204L23 gene	2.10653	0.465437	0.722802	0.34812	0.0257129	23.4787	0.421416	8.17159	7.87411	1.28388	0.0258996	0.731996	0.0544283	0.0659384	0.463856		0.388414	-0.183651	-0.409969	-0.0676412	-0.540493	-0.695366	-0.817134	-0.890246	0.170878	0.430703	0.485936	0.478907	0.548827	0.518204	0.315996	0.391772	0.500569	0.639637	0.204539	0.311742	0.625197	0.582279	-0.0610388	0.172388	0.325919
1733	5	4	16	AI464376	Mm.5291	656469	Rps5	ribosomal_protein_S5_(Rps5)	2.10541	0.465437	0.233097	0.104585	0.0256397	0.321811	7.00297	4.70803	1.69954	9.70347	0.814392	0.0524342	0.128565	0.402231	0.0491755		-0.061567	0.0883147	0.470439	0.0613936	0.236178	0.346156	0.114459	0.101265	-0.024539	0.126571	0.0894921	0.189023	-0.535245	-0.560357	-0.337755	-0.202692	-0.152071	0.0553475	-0.110724	-0.0351756	-0.113993	0.286249	0.0519343	-0.20101	0.171448
1040	3	14	17	AI451732	Mm.335385	681513	Pccb	propionyl Coenzyme A carboxylase, beta polypeptide	2.10315	0.465845	0.33729	0.160735	0.0277192	24.2113	0.858306	6.98519	1.68637	0.198624	0.0258996	0.542341	0.0710372	0.40366	0.875397		0.643601	0.825023	0.70087	0.681539	1.19098	1.23275	1.07266	1.16731	0.813192	0.561016	0.833026	0.731981	0.590746	0.350359	0.664889	0.664825	0.342953	0.62116	0.142362	0.514682	0.663451	0.562015	0.550676	0.34224	1.0746
3455	10	16	11	AI447791	Mm.33849	585494	B630005N14Rik	RIKEN cDNA B630005N14 gene	2.09677	0.467398	0.628152	0.296483	0.0362597	10.6799	17.7218	5.15113	5.41812	3.31906	0.0454185	0.016628	0.112909	0.116185	0.198356		-0.0287644	-0.542737	-0.383889	0.102215	-0.867568	-0.754889	-0.193006	-0.77	0.186846	0.266546	0.0384835	0.299643	0.584293	0.502944	0.314051	0.5017	0.0511822	0.150523	-0.340376	-0.100556	0.166083	-0.0612188	0.031598	0.0960575	-0.30214
486	2	11	7	AI429106	Mm.271255	515400	1700013F07Rik	RIKEN cDNA 1700013F07 gene	2.09645	0.467398	1.56935	0.750647	0.353044	0.772093	3.89732	0.730309	2.37292	2.35571	0.619786	0.129317	0.647481	0.303038	0.281464		-4.72057	-4.1055	-5.17852	-4.69435	-4.40731	-4.59272	-4.86017	-4.58578	-4.86814	-5.61759	-4.37037	-4.99156	-4.30739	-5.09475	-5.15593	-5.16747	-4.62972	-4.06838	-4.38272	-3.45958	-5.17952	-4.46575	-4.74837	-5.13436	-3.53287
3253	10	4	1	AI323676	Mm.277376	579422	Abca1	ATP-binding cassette, sub-family A (ABC1), member 1	2.09295	0.468281	3.02851	1.45224	0.072254	68.6942	18.5456	16.2099	1.33764	4.27079	0.0258996	0.016628	0.0230664	0.474347	0.150555		0.796668	0.549668	0.360683	1.00697	-0.63544	-1.06827	-0.231896	-0.647545	1.45391	1.78566	1.89231	1.54487	2.53398	2.50939	2.1719	2.22471	1.60837	1.81987	1.4172	1.63523	1.73544	1.88071	1.78482	2.13195	1.75467
3921	11	7	17	AI465387	Mm.87130	651808	4921533L14Rik	RIKEN_cDNA_4921533L14_gene_(4921533L14Rik)	2.0908	0.468638	0.177703	0.0825783	0.0855441	1.02032	0.18287	0.974013	0.479767	1.50482	0.551376	0.873475	0.567726	0.74043	0.413366		-0.393853	-0.318709	-0.644867	-0.619085	-0.286813	-0.942942	-0.433035	-1.18574	0.157061	-0.519783	-0.714949	-0.541329	0.188352	-0.0689746	-0.202745	-0.937056	-0.330744	-0.252404	-0.351445	-0.41166	0.0162123	-0.392385	-0.630563	-0.705794	-0.13767
2105	6	15	16	AI464422	Mm.138321	661000	5830436K05Rik	RIKEN cDNA 5830436K05 gene	2.08928	0.468683	0.684265	0.377376	0.340756	0.789454	1.91512	1.40942	0.967915	0.129135	0.615746	0.298263	0.450299	0.568689	0.915168		-0.417089	-0.48382	-0.419579	-0.618613	-0.199547	-0.584609	-0.380088	-0.101194	-0.198539	-0.72875	-0.445371	-0.484358	-0.412481	0.00237014	-0.292716	-0.189475	-0.426904	-0.175418	-0.331039	0.0436754	-0.695367	-0.260114	-0.386874	-0.573441	0.148532
4621	13	4	16	AI465196	Mm.821	656864	Snrpa1	small nuclear ribonucleoprotein polypeptide A'	2.08776	0.468733	0.485458	0.238868	0.0520333	2.51749	10.2053	8.32593	3.14723	0.116299	0.299469	0.0277567	0.052763	0.221509	0.922378		-0.48565	-0.398089	-0.355734	-0.68026	-0.238762	-0.248778	-0.41441	-0.217969	-0.470033	-0.103903	-0.36994	-0.226406	-0.209876	-0.152222	0.0601062	-0.0910388	-0.0289695	-0.179509	-0.477998	-0.0147956	-0.626316	-0.515277	-0.778412	-0.51035	-0.204143
4972	14	13	15	AI451585	Mm.218759	642793	Birc1f	baculoviral IAP repeat-containing 1f	2.08552	0.469136	0.599427	0.3185	0.322726	0.985658	1.05509	0.106657	1.85154	0.955797	0.563052	0.478951	0.932636	0.381247	0.553376		0.372863	0.567445	-0.039354	0.132238	-0.096738	1.00273	0.204949	3.16536	0.46977	0.719353	0.00292197	-0.192142	0.528322	0.294829	-0.11565	0.334788	0.309372	0.100716	0.0879941	-0.0087868	0.26152	0.246745	0.101838	-0.0505707	-0.464257
5105	15	13	3	AI413637	Mm.118365	330829	AI413637	Adult male olfactory brain cDNA, RIKEN full-length enriched library, clone:6430501N10 product:unknown EST, full insert sequence	2.08298	0.469333	0.282491	0.129329	0.0273564	13.6327	5.69605	0.69231	1.13391	5.05191	0.0337186	0.0740033	0.657103	0.522605	0.119398		0.295898	0.0836308	0.194592	7.14e-05	0.503273	0.448579	0.305373	0.444164	-0.0134592	-0.231853	-0.0282917	-0.596088	-0.23808	-0.187218	-0.597683	-0.317933	-0.165984	-0.150701	-0.201889	-0.0342718	-0.0542581	-0.0911608	-0.0999926	-0.157799	0.0797945
4405	13	16	4	AI414318	Mm.43162	375299	Uqcr	ubiquinol-cytochrome c reductase (6.4kD) subunit	2.08232	0.469333	0.312129	0.162541	0.0333049	0.0742499	23.2358	6.32385	0.0344117	21.8046	0.95582	0.016628	0.0808365	0.976906	0.026961		0.255556	0.637297	0.636266	0.571901	0.714058	0.0756234	0.684256	0.475023	0.474561	0.241709	0.836141	0.591945	0.849912	1.00462	0.965951	0.961433	0.635704	0.579124	0.94419	0.83945	0.141668	0.238124	0.665941	0.51301	0.902837
5335	15	15	15	AI451409	Mm.261448	641561	5830461H18Rik	RIKEN cDNA 5830461H18 gene	2.08067	0.469465	0.637832	0.2554	0.031584	2.31315	1.85462	17.5088	13.3463	9.0182	0.323944	0.30792	0.0220661	0.033861	0.0545909		0.579675	1.05462	0.85622	0.48297	0.606955	0.847926	1.08659	1.22342	1.26429	1.33992	0.988219	0.957397	1.20508	1.20575	1.27706	1.48359	1.2495	1.27635	1.06887	1.02791	1.03753	1.01531	0.0683731	1.26602	1.07166
5720	16	1	17	AI464536	Mm.29028	662006	Dap3	death associated protein 3	2.07775	0.470116	0.201148	0.0941867	0.0404272	7.48702	1.43336	0.443477	1.34682	2.59877	0.0756055	0.386086	0.749703	0.472886	0.256553		-1.2791	-0.99889	-0.962833	-1.20768	-0.435131	-0.703438	-0.82127	-0.765136	-0.778773	-0.934797	-1.37597	-1.22407	-1.1833	-0.72158	-1.07785	-1.39287	-1.36846	-1.57098	-1.10377	-1.43778	-1.12718	-1.17408	-1.20463	-1.48826	-1.50387
1526	5	6	5	AI413095	Mm.29184	385452	9430038I01Rik	RIKEN cDNA 9430038I01 gene	2.07517	0.470231	0.338606	0.148158	0.0146352	17.5993	12.712	6.51572	1.93076	11.1744	0.0283278	0.020338	0.0766386	0.368058	0.0423162		-0.00809827	-0.027538	0.479591	0.288653	0.312497	0.23786	0.372405	0.378359	-0.226638	-0.294699	-0.0309566	-0.0178103	-0.477296	-0.493962	-0.0176246	-0.130585	-0.11452	-0.0796774	-0.078859	0.1154	0.103656	0.064258	0.232717	0.0560339	-0.468824
5248	15	4	11	AI447248	Mm.31814	596025	AI447248	Adult male testis cDNA, RIKEN full-length enriched library, clone:4932442L11 product:hypothetical protein, full insert sequence	2.07408	0.470231	0.368681	0.17298	0.0306254	1.42937	5.2699	12.4553	10.3775	4.51478	0.463739	0.0832024	0.0301239	0.0440729	0.139527		-0.428848	-0.555805	-0.303111	-0.15481	-0.506596	-0.551105	-0.339082	-0.837285	-0.714251	-0.608594	-0.333046	-0.375349	-0.73752	-0.724385	-0.365952	-1.01613	-0.604856	-0.640988	-0.356893	-0.317053	-0.045149	-0.316351	-0.187521	-0.378461	0.00863583
964	3	14	13	AI450775	Mm.105331	617731	Psip1	PC4 and SFRS1 interacting protein 1	2.07298	0.470231	0.313686	0.152054	0.0764921	1.91504	2.31961	3.05597	2.38359	1.98571	0.384008	0.245326	0.220629	0.302256	0.328191		-0.231733	-0.546139	-0.590246	-0.457249	-0.271243	-0.267879	-0.407641	-0.201918	-0.308319	-0.539331	-0.418987	-0.394847	0.457344	-0.342368	-0.239679	-0.331393	-0.417527	-0.554464	-0.288446	-0.204021	-0.110873	-0.129195	0.163324	0.374749	-0.357983
36	1	17	2	AI327100	Mm.247676	423390	Hmbs	hydroxymethylbilane synthase	2.07085	0.470231	0.273967	0.128734	0.0304936	3.60736	8.28696	1.91123	2.61873	2.31754	0.200178	0.0398181	0.355793	0.27387	0.28688		0.557628	1.3218	1.17664	1.48847	0.52271	0.558558	0.772896	0.944655	1.15555	1.3449	1.29281	0.884994	1.01287	1.2351	1.25237	1.34329	0.804616	0.722144	0.932129	0.643639	0.496409	0.633844	1.14913	0.968751	0.828686
3562	10	9	17	NM_175035	Mm.347698	721120	E230026N22Rik	RIKEN cDNA E230026N22 gene	2.07051	0.470231	0.169512	0.0776399	0.0247886	6.30747	6.3666	0.779562	1.14507	1.11203	0.0982218	0.0614859	0.629395	0.519669	0.507715		0.0197381	-0.0941456	0.161736	-0.113267	0.190872	0.372495	0.172562	0.357733	-0.234391	0.0316517	0.0991419	0.0175958	-0.225503	-0.384699	-0.225696	-0.0568234	-0.088541	0.0191929	0.280938	0.267462	0.350325	0.379197	-0.0550957	0.143791	-0.0839346
930	3	18	11	AI448692	Mm.21344	582687	Actr6-pending	ARP6_actin-related_protein_6_homolog_(yeast)_(Actr6-pending)	2.06934	0.470231	0.265167	0.133032	0.0164831	4.53952	13.4262	11.1134	5.54493	8.28636	0.154887	0.0191354	0.0357054	0.113913	0.0608929		-0.51736	-0.390415	-0.408467	-0.521013	-0.350046	-0.372626	-0.365405	-0.325089	-0.373287	-0.652614	-0.525845	-0.751683	-0.364615	-0.349473	-0.415799	-0.389272	-0.398157	-0.213981	-0.408246	-0.214755	-0.478236	-0.628896	-0.758318	-0.635054	-0.0295555
3918	11	4	17	BC025832	Mm.32839	651519	5730593N15Rik	RIKEN cDNA 5730593N15 gene	2.06708	0.470702	0.407405	0.2126	0.0376374	6.48118	0.562095	11.8763	1.35111	2.50989	0.0942328	0.659687	0.0325408	0.472718	0.265013		1.06067	1.09022	0.985857	0.822135	1.26072	1.74828	1.1908	1.50967	1.31004	1.1027	1.26345	1.16439	0.737315	0.473316	0.937884	1.04737	0.861926	0.797441	0.735426	0.680559	1.22228	1.02133	0.743183	0.682138	0.800886
1264	4	10	10	AI448637	Mm.35546	574545	2700085M18Rik	RIKEN cDNA 2700085M18 gene	2.0646	0.471221	0.449468	0.229565	0.0231127	5.91122	23.9891	13.917	5.31138	8.61406	0.109118	0.016628	0.0264218	0.119479	0.0569481		0.129054	-0.312219	-0.0503275	-0.408522	0.210068	0.365919	0.110243	0.403137	0.347336	0.047468	0.34585	0.137368	0.642725	0.698607	0.621212	0.286221	0.315405	0.354897	0.00490796	0.245938	0.202421	-0.00434812	-0.155338	-0.316381	0.290826
2891	9	3	1	AI385610	Mm.260374	348601	Sema5a	sema domain, seven thrombospondin repeats (type 1 and type 1-like), transmembrane domain (TM) and short cytoplasmic domain, (semaphorin) 5A	2.063	0.471346	0.668901	0.327206	0.25738	0.0782839	0.856662	0.432258	3.65599	1.10811	0.95382	0.542763	0.756252	0.186959	0.508264		-0.710895	0.197643	-1.02787	-0.561965	-0.725606	-0.919456	-0.259536	-0.179235	-0.330301	-1.55405	-0.333495	-0.362901	-1.63119	-1.20005	-1.00606	-1.32193	-0.971525	-1.73307	-1.39861	0.0303705	-1.60492	-0.895575	-0.141072	-0.763813	-0.604137
2214	7	10	3	AI326367	Mm.301947	521185	Try4	Transcribed sequence with moderate similarity to protein sp:P07478 (H.sapiens) TRY2_HUMAN Trypsin II precursor	2.06096	0.471617	6.1823	2.98191	0.122047	1.0122	4.0869	32.1015	0.547779	183.678	0.553843	0.122045	0.021283	0.714345	0.026961		0.0502361	0.913897	1.07532	0.143926	0.252426	0.577514	0.0767029	0.307522	0.465618	0.427209	-0.0945131	-0.0405997	-0.894741	-0.143646	-0.461123	-0.203472	0.0898457	0.0765526	0.0556303	0.100911	-1.48961	-0.352359	-0.6771	-0.237215	0.0660458
3422	10	2	10	AI448503	Mm.323925	574031	5031439G07Rik	RIKEN cDNA 5031439G07 gene	2.05801	0.472356	0.253727	0.121601	0.069691	1.2803	0.00579484	0.732224	2.44423	2.77159	0.493581	0.995114	0.647481	0.293372	0.238787		0.578513	0.307222	0.646459	0.312014	0.658815	0.879413	-0.0388505	0.6802	0.933796	0.968051	0.49491	0.575637	0.627725	0.381888	0.361417	0.914654	0.621871	0.540246	0.491645	0.591141	0.656062	0.301812	0.776164	0.437225	0.641954
5162	15	13	6	AI427459	Mm.270587	475808	Clcn7	chloride channel 7	2.05449	0.473343	0.271625	0.139498	0.0662385	0.0302699	6.99585	0.410291	1.78449	1.65149	0.980285	0.0524342	0.76596	0.389688	0.383078		0.755197	0.202324	-0.0655308	0.249314	-0.147739	0.435027	0.253224	0.509424	0.239378	0.353806	0.50202	0.189534	0.813024	0.632875	0.257621	0.757328	-0.112567	0.0893513	0.133108	-0.240697	0.355937	0.344198	-0.258865	0.412115	0.0634836
2935	9	9	3	AK004780	Mm.278865	467528	Stxbp1	syntaxin binding protein 1	2.05217	0.473676	0.316112	0.150815	0.0627219	4.647	0.803519	2.43362	6.04721	0.0983699	0.150731	0.56118	0.283865	0.0995653	0.93275		-0.0159843	0.365126	-0.123911	0.0865297	0.168998	-0.0358149	0.157124	0.0670619	-0.156475	-0.501501	-0.0160865	-0.510939	-0.167348	-0.120055	-0.0182104	-0.110798	-0.123175	-0.690549	0.10714	-0.0588282	-0.387965	-0.0515882	0.0829443	0.217398	-0.348031
4636	13	19	16	AI465271	Mm.196611	658727	Syn1	synapsin I	2.04636	0.475628	0.166324	0.0839678	0.0561347	0.0105446	7.48297	3.22036	0.902702	1.5406	0.991968	0.0468144	0.207234	0.588017	0.40602		-1.09486	-0.553292	-0.509902	-0.528318	-0.703312	-0.680066	-0.634254	-0.701988	-0.819557	-0.656957	-0.763798	-0.397308	-0.552583	-0.620455	-0.351053	-0.328444	-0.846953	-0.894677	-0.184858	-0.579138	-1.04913	-1.26103	-0.492883	-0.705901	-0.918871
3130	9	14	13	AI450796	Mm.32358	617945	AI450796	Transcribed sequences	2.04325	0.476141	0.164956	0.0850211	0.0318522	7.39288	4.60351	1.54961	4.04978	2.7224	0.0772812	0.102549	0.41992	0.166983	0.242826		0.357543	0.306058	0.344304	0.223136	0.671426	0.708851	0.511848	0.381939	0.330692	0.281222	0.0109369	0.405494	0.258611	0.210297	0.410353	0.164147	-0.0692759	0.0707736	-0.022461	0.0292298	0.254222	0.0139022	0.0608023	-0.130851	0.239935
148	1	15	8	AI426929	Mm.125874	536966	Hunk	hormonally upregulated Neu-associated kinase	2.04255	0.476141	0.622807	0.315785	0.119072	1.477	2.35571	0.863019	2.62016	4.00898	0.45329	0.240978	0.602442	0.27387	0.160359		-1.83777	-1.74059	-1.6469	-1.83981	-1.44588	-1.96877	-1.3774	-1.50458	-1.75547	-2.51463	-1.75896	-1.54597	-2.024	-2.27208	-2.30255	-1.82503	-1.71495	-1.78501	-1.92799	-1.46809	-2.53585	-2.33139	-1.83383	-1.56275	-1.25942
4754	14	4	4	AI415185	Mm.7686	347804	1110005A03Rik	RIKEN_cDNA_1110005A03_gene_(1110005A03Rik)	2.03914	0.476762	0.630199	0.303818	0.0923774	8.73923	0.0298411	1.36268	0.8817	22.2908	0.0597463	0.977006	0.462354	0.593915	0.026961		-1.0193	-0.912841	-0.411865	-0.318479	-0.535678	-0.889337	-0.781605	-0.859308	-1.22213	-1.26289	-1.24067	-1.31374	-1.52702	-1.42373	-1.21616	-1.23011	-1.52519	-1.45035	-0.964673	-1.41936	-1.56083	-1.65944	-0.514799	-1.49281	-1.72381
3575	10	3	18	AI661287	Mm.14455	722882	Tgfbi	transforming growth factor, beta induced	2.03864	0.476762	0.248972	0.122637	0.0475672	3.22518	0.250272	1.96109	0.956576	4.71822	0.226481	0.830892	0.348318	0.571715	0.131071		0.669273	0.903831	0.860543	0.636131	0.872716	1.40252	0.85709	1.40735	0.974974	1.1136	1.06276	0.994268	0.717707	0.637229	0.834183	0.97644	0.815958	0.852318	0.586858	0.707488	0.923158	0.588391	0.755301	0.971042	0.960859
3726	11	2	7	AI425886	Mm.296996	423445	4732460C16Rik	RIKEN cDNA 4732460C16 gene	2.03317	0.478522	0.661747	0.32408	0.037511	165.725	0.101575	1.39829	8.39604	7.67671	0.0258996	0.927606	0.453143	0.0602849	0.0678917		0.222396	0.185602	-0.0420338	-0.10585	-0.643455	-0.611256	-0.761807	-1.0131	0.037949	0.041961	-0.19322	-0.267477	-0.50202	-0.252133	-0.463102	-0.864958	-0.576988	-0.488419	-0.481948	-0.640669	-0.530459	-0.704314	-0.501793	-0.597432	-0.748003
2167	7	1	1	AI528651	Mm.2379	596904	Smpdl3a	sphingomyelin phosphodiesterase, acid-like 3A	2.02418	0.482031	0.359784	0.193392	0.0605098	2.99425	0.632639	9.8577	2.62853	0.846758	0.248185	0.629983	0.041738	0.27271	0.589811		-1.87925	-1.47882	-1.44793	-1.42276	-1.34114	-1.421	-1.28583	-1.1815	-1.4365	-1.87869	-1.46771	-1.43389	-1.55288	-1.62977	-1.50882	-1.65422	-1.78702	-1.33236	-1.52822	-1.31659	-1.80185	-1.72075	-1.18235	-1.30841	-1.16586
5238	15	13	10	AI452295	Mm.10294	576546	Dapk3	death-associated kinase 3	2.01964	0.483511	0.258288	0.121316	0.0331886	8.78319	8.19122	5.6061	2.44943	2.17222	0.0595344	0.0407476	0.0984394	0.293068	0.30448		-0.49119	-0.488738	-0.206443	-0.139034	-0.133254	-0.229639	-0.0684458	-0.245075	-0.466965	-0.621979	-0.709453	-0.426383	-0.99675	-0.716874	-0.596275	-0.890487	-0.604532	-0.615311	-0.499532	-0.455513	-0.299863	-0.54852	-0.435652	-0.488289	-0.713913
4749	14	18	3	AI415092	Mm.297431	337337	Senp2	SUMO/sentrin specific protease 2	2.01771	0.483576	0.399524	0.19932	0.0545159	3.04141	2.61122	3.92764	0.177714	11.7136	0.243364	0.214445	0.161856	0.889829	0.0400136		-2.00225	-2.09217	-2.07685	-1.56807	-2.06991	-2.86687	-2.09032	-3.02172	-2.17298	-2.17923	-1.89711	-2.01425	-1.70774	-1.84063	-1.92536	-1.80047	-1.98582	-1.81757	-1.6285	-1.48248	-2.07258	-1.89403	-1.95523	-1.95077	-1.86456
994	3	6	15	AI451297	Mm.212297	635926	C130032J12Rik	RIKEN cDNA C130032J12 gene	2.01684	0.483576	1.09577	0.541354	0.0366042	32.5872	0.073932	41.3746	8.16295	3.43908	0.0258996	0.944908	0.021283	0.0627491	0.191063		0.98924	0.754354	0.2169	0.832365	-0.149535	-0.140962	-0.169465	-0.161551	0.986756	0.906819	0.997271	1.13577	1.20543	1.18698	1.01306	0.841843	1.13123	1.11378	1.06853	0.792589	1.14652	1.06254	0.861561	1.02826	0.806172
2762	8	7	13	AI450672	Mm.30545	617277	AI450672	Transcribed sequences	2.0153	0.483576	0.159115	0.141857	0.0281947	0.074635	4.33002	6.55125	1.17832	8.75323	0.95582	0.112447	0.0764322	0.513049	0.0565602		1.85285	1.35652	1.19606	1.05784	1.6085	1.56457	1.26116	1.17395	1.79096	1.40983	1.04126	1.1677	1.43125	1.60598	0.833296	0.767702	1.59993	1.92429	1.08152	1.26541	1.41227	0.831305	0.869073	0.870891	1.60339
1591	5	14	8	AI428393	Mm.259105	553612	D3Ertd250e	DNA segment, Chr 3, ERATO Doi 250, expressed	2.0138	0.483576	0.104545	0.0564631	0.026891	1.19935	2.69296	3.29721	0.379155	2.01569	0.511305	0.206464	0.20112	0.787876	0.32426		-0.982986	-0.800954	-0.889564	-1.369	-0.785863	-0.963978	-0.699445	-0.848366	-0.811944	-0.969804	-0.960573	-1.17038	-1.21592	-1.02332	-1.21027	-1.12157	-1.08429	-0.912644	-1.1445	-1.05591	-1.09974	-1.23695	-1.16262	-1.36298	-0.716262
5360	15	2	17	NM_025295	Mm.282679	658880	Btd	biotinidase	2.01282	0.483576	0.577709	0.287332	0.0618507	2.32888	8.29856	8.83463	1.3434	2.05045	0.32278	0.0397393	0.049088	0.472911	0.319634		0.599512	1.14284	0.411094	0.0463925	0.654274	1.13601	1.06597	1.21543	0.972268	0.653465	0.543622	0.0725925	0.036615	0.119	0.313194	0.350402	0.671294	0.666365	0.433516	0.529203	0.245873	0.489782	0.445559	0.441837	0.692863
2939	9	13	3	AI325494	Mm.28919	579759	Dstn	destrin	2.00778	0.483773	0.984443	0.487442	0.0357776	15.8167	21.6998	22.6613	1.36038	3.11239	0.0304586	0.016628	0.021283	0.470275	0.213018		-0.239736	-0.215994	-0.334906	0.113941	-0.800393	-1.54731	-0.578894	-0.832966	0.0402521	-0.227074	0.7617	0.369053	1.00449	0.870431	0.917902	0.797265	0.300685	0.180597	0.348131	0.475314	0.0595107	0.204282	0.577726	0.329818	0.573315
4528	13	6	11	BC036300	Mm.157746	596053	1700054N08Rik	RIKEN cDNA 1700054N08 gene	2.0067	0.483773	3.42253	2.00439	1.14369	2.11224	21.5572	2.89399	2.61028	2.46704	0.350825	0.016628	0.235913	0.27498	0.269915		0.0609001	0.195435	0.0470597	-0.0511418	-5.38525	-0.00502277	-0.412543	-0.459256	0.740783	0.552029	0.434167	0.449036	0.970375	1.08921	1.17655	0.762696	0.89175	1.02465	0.731923	0.803738	0.501037	0.466387	0.454857	0.27997	0.668591
2585	8	1	4	AI415069	Mm.27199	336888	Cbara1	calcium binding atopy-related autoantigen 1	2.00626	0.483773	0.460724	0.230506	0.0291816	11.1888	20.1825	4.39334	3.94052	10.2989	0.0433854	0.016628	0.139935	0.171691	0.044545		0.259438	0.219137	0.353646	0.532587	0.834156	0.575281	0.717506	0.955101	0.362434	0.522288	0.31534	0.578446	0.273461	0.222599	0.857634	0.783237	0.20506	0.188604	0.454255	0.310104	-0.540007	-0.0685448	-0.0719099	-0.114572	0.278295
5071	15	17	1	AI528772	Mm.32019	602648	Tcp1	t-complex protein 1	2.0058	0.483773	0.650712	0.335383	0.0657558	1.43308	10.4612	1.76027	21.3133	3.91754	0.462789	0.0268284	0.379158	0.0251472	0.164874		-2.6711	-2.12374	-2.11323	-2.24927	-2.48495	-2.75897	-2.261	-2.53354	-2.32323	-2.52229	-2.64799	-2.63192	-2.70368	-2.88697	-2.84308	-2.82674	-2.49841	-2.62291	-2.19519	-2.32018	-2.93627	-3.23573	-2.52445	-2.82852	-2.29882
197	1	7	11	AI451993	Mm.277896	581822	MGC73657	similar to ADP-ribosylation factor-like 8; ADP-ribosylation-like factor 8	2.00564	0.483773	0.228502	0.116455	0.0402242	0.576943	4.80702	3.06036	5.862	3.65547	0.698078	0.0956507	0.22061	0.104516	0.177164		0.276904	-0.0180236	0.486955	-0.0834033	0.161626	0.267268	0.178874	0.30435	0.33451	0.304219	0.555026	0.124926	0.528829	0.322421	0.471816	0.408252	0.506713	0.0753595	0.0562008	0.144928	-0.0106418	0.144034	-0.0907754	0.22629	0.418753
526	2	13	9	AI429505	Mm.174256	552809	C77892	expressed sequence C77892	2.00398	0.483773	0.980841	0.486626	0.235333	0.19895	16.2108	21.5832	5.04997	15.4751	0.883401	0.0169583	0.021283	0.12729	0.0313729		0.104211	-0.120936	-0.676722	0.124127	-0.945901	-1.06568	2.22838	-1.17348	-0.0113956	0.334253	-0.0581406	0.462052	0.791977	0.759493	0.781197	0.64248	0.27429	0.273764	0.0446629	-0.268588	-0.00369222	-0.360733	0.0209032	0.162955	0.0813015
3251	10	2	1	AI323562	Mm.291743	572050	Dci	dodecenoyl-Coenzyme A delta isomerase (3,2 trans-enoyl-Coenyme A isomerase)	2.00113	0.483773	0.493695	0.218701	0.0757341	1.89897	4.12937	7.67935	14.7647	3.12274	0.385803	0.120365	0.0613611	0.0301918	0.212493		-0.0568039	-0.294937	0.211241	0.125496	0.0156774	0.58703	0.0385866	1.6755	-0.397189	0.2577	0.224208	0.103967	-0.373379	-0.621882	-0.684373	-0.169711	-0.404279	-0.362174	-0.134906	0.0889239	0.241955	-0.278402	-0.0598145	0.062967	-0.179323
2903	9	15	1	AI385671	Mm.26544	400429	Hoxd9	homeo box D9	2.00032	0.483773	0.443114	0.217927	0.0563128	1.61296	3.84131	1.4072	16.5663	1.89383	0.431782	0.13165	0.450462	0.0272342	0.342136		-0.66698	-0.453417	-0.444316	-0.0361852	-0.460594	-0.653324	-0.120572	-0.195713	-0.81014	-0.796158	-0.116271	-0.485281	-1.25549	-0.950908	-1.24214	-1.10142	-0.93575	-0.635632	-0.584531	0.163952	-1.18604	-0.832822	-0.0434086	-0.657401	-0.166088
50	1	12	3	AI327322	Mm.14910	574398	Cspg6	chondroitin sulfate proteoglycan 6	2.00012	0.483773	0.424482	0.213472	0.053824	3.70036	2.38855	8.97835	0.5279	11.9874	0.193702	0.237206	0.0482531	0.721746	0.0390487		-0.0390643	-0.169705	0.482513	-0.0830809	0.149075	0.0156172	0.803203	0.767938	0.100571	-0.32967	0.284776	0.402071	-0.15439	-0.28379	-0.164279	0.0618821	0.254706	-0.149502	0.087114	0.17529	-0.0546601	-0.387075	0.125762	0.136657	0.154952
470	2	14	6	AI426318	Mm.323057	436969	AI847934	Transcribed sequence with moderate similarity to protein sp:Q14392 (H.sapiens) GARP_HUMAN GARP protein precursor	1.99931	0.483773	0.279424	0.133012	0.0283769	0.245893	10.8984	28.6327	2.49629	0.299113	0.856004	0.0247322	0.021283	0.287622	0.820807		0.464647	-0.243294	0.0575387	0.360323	0.150372	0.0971214	-0.00493884	-0.100674	-0.21551	-0.0106433	0.356545	0.414508	-0.323197	-0.215845	-0.205009	-0.18454	-0.146995	-0.0215553	0.0679868	0.17371	0.536119	0.148529	0.238652	0.0935977	-0.262957
4956	14	16	14	AI451237	Mm.262096	635364	Pggt1b	protein geranylgeranyltransferase type I, beta subunit	1.99573	0.484823	0.141661	0.0732302	0.0195423	7.21828	0.161261	9.58153	5.28478	2.20143	0.0799074	0.888042	0.0432463	0.120553	0.300639		-0.423923	-0.189579	-0.225522	-0.0707534	-0.23345	-0.39458	-0.0589366	-0.348041	-0.120835	0.0220106	0.0585613	0.190907	-0.218043	-0.229355	0.358202	0.195371	0.164604	0.192603	-0.0123319	-0.00572511	-0.146133	0.0409126	0.156143	0.260795	0.103824
238	1	10	13	NM_010434	Mm.257925	602286	Hipk3	homeodomain interacting protein kinase 3	1.99443	0.484875	1.00583	0.501993	0.108523	3.54494	0.447705	14.6878	0.512252	0.101391	0.204838	0.718607	0.0247659	0.727409	0.931548		-1.48804	-1.69661	-2.49903	-1.25323	-2.32255	-2.75535	-1.97611	-1.79752	-1.65184	-1.39981	-1.05592	-1.51267	-1.31067	-1.62962	-1.39428	-1.46781	-1.44611	-1.375	-1.48185	-1.71654	-1.62876	-1.51182	-1.65112	-1.44463	-1.19236
5384	15	7	18	U44940	Mm.262294	Qk	Qk	quaking	1.99062	0.485507	0.6008	0.304316	0.0498265	9.14209	6.88243	6.18959	1.55164	8.48621	0.0567546	0.0536758	0.083745	0.429386	0.0584103		-0.889039	-0.927463	-1.02223	-0.560643	-0.937725	-1.86281	-1.50585	-1.72602	-0.766699	-0.790325	-0.452183	-0.140723	-0.198072	0.0900419	-0.117035	-0.290861	-0.716454	-0.687363	-0.571777	-0.487049	-0.887509	-0.657263	-0.185209	-0.411885	-0.688369
69	1	12	4	AI414500	Mm.295062	313112	E430027O22Rik	RIKEN cDNA E430027O22 gene	1.98896	0.485507	0.449059	0.227281	0.0322819	1.59821	88.5344	10.1651	8.57894	2.99213	0.434149	0.016628	0.0396651	0.0580798	0.221368		-0.774523	-0.600191	-0.606045	-0.182588	-0.732523	-0.904479	-0.425315	-0.374291	-1.34636	-0.93221	-0.43053	-0.307488	-1.47394	-1.65704	-1.25239	-1.05482	-0.955785	-0.995542	-0.611268	-0.687064	-0.790575	-0.706883	-0.307965	-0.48269	-0.47994
3172	9	18	15	AI450154	Mm.224766	636738	6330581L23Rik	RIKEN cDNA 6330581L23 gene	1.98826	0.485507	0.265074	0.13074	0.106083	1.87062	1.25519	0.421018	1.33401	3.80818	0.389978	0.424617	0.76247	0.47504	0.169999		0.621255	0.16458	0.734294	0.164804	0.590416	1.11936	0.256851	0.674837	0.637549	1.25633	0.678757	0.888628	0.510887	0.572843	0.324373	0.655706	0.278663	0.573281	0.43789	-0.0103442	0.834551	0.452475	0.185464	0.617738	0.245787
259	1	12	14	AI449098	Mm.333357	619012	Cecr2	cat eye syndrome chromosome region, candidate 2 homolog (human)	1.98779	0.485507	0.40734	0.215656	0.0404373	2.1819	15.791	16.2814	0.268246	5.33504	0.339454	0.0169583	0.0230664	0.84383	0.110734		-0.0862644	-0.163384	-0.436302	-0.149188	-0.112817	-0.00311033	0.137586	-0.127308	-0.399614	-0.156184	-0.0916921	-0.234767	-0.0663726	-0.260131	0.2403	0.0454867	0.0265601	-0.102945	0.241842	-0.219705	-0.87872	-0.68026	-0.372211	-0.505739	-0.334126
3129	9	13	13	AI450792	Mm.24576	617916	B230106I24Rik	RIKEN cDNA B230106I24 gene	1.98666	0.485507	1.03208	0.513962	0.0323533	19.2443	41.092	4.0757	5.871	3.73	0.0266854	0.016628	0.154155	0.104516	0.173806		-0.157821	-0.267238	-0.874369	-0.387268	-1.22611	-1.53635	-1.43438	-1.90755	-0.624203	-0.567465	-0.616694	-0.133584	0.0376908	0.0045937	-0.327891	-0.240267	-0.898628	-1.05121	-0.94727	-0.821372	-0.152692	-0.279868	-0.488471	-0.371361	-0.75173
861	3	6	8	AI428048	Mm.27023	514634	1700001F04Rik	RIKEN cDNA 1700001F04 gene	1.97758	0.488558	0.640345	0.312835	0.15214	2.75765	3.80771	0.682245	0.534796	2.88388	0.272375	0.13335	0.661053	0.719836	0.228997		-5.18001	-4.76313	-4.45354	-5.06426	-4.3596	-4.79308	-4.59137	-5.13611	-5.18716	-5.09864	-5.10884	-5.32245	-4.92858	-5.26131	-5.22394	-4.975	-4.65022	-4.16021	-5.00812	-3.55402	-5.04877	-4.85939	-4.82653	-5.41285	-4.14159
1475	5	12	2	AI327391	Mm.328928	577501	Ppil1	peptidylprolyl isomerase (cyclophilin)-like 1	1.97728	0.488558	0.484059	0.252171	0.0348598	7.42107	12.8911	0.384629	13.2652	4.22831	0.0768535	0.0201558	0.779849	0.033861	0.151986		-0.510623	0.156937	-0.299914	-0.0655494	-0.115798	-0.219623	0.0316694	0.255792	0.368911	0.29383	0.389718	0.43103	0.572753	0.481301	0.934743	0.884733	0.503279	0.379979	0.811529	0.438402	-0.164076	0.142179	0.176167	0.460992	0.440079
2247	7	5	5	AI413094	Mm.34131	385450	1500005K14Rik	RIKEN cDNA 1500005K14 gene	1.97364	0.489643	0.279375	0.144751	0.119368	1.59179	0.229071	0.481521	0.152875	3.81887	0.435065	0.844042	0.735136	0.907426	0.169986		-1.19207	-0.927304	-0.880833	-0.885967	-0.690824	-0.721839	-0.594841	-1.03776	-1.05668	-1.63758	-0.873266	-0.752476	-0.799393	-0.941148	-0.787345	-1.17207	-1.38993	-0.660871	-0.383195	-0.663681	-1.24796	-1.22063	-0.176275	-1.09124	-0.261699
252	1	5	14	AI450835	Mm.251789	618247	A130022J15Rik	RIKEN cDNA A130022J15 gene	1.97216	0.489697	0.239901	0.128922	0.0150335	4.89839	4.56866	38.5723	0.272362	10.5464	0.142468	0.103783	0.021283	0.841888	0.0440015		0.0638111	-0.0381459	-0.10266	-0.0215526	0.247236	0.0750355	0.0855916	0.0299756	-0.118926	0.00234994	-0.287424	-0.00583241	-0.0515363	0.0519854	-0.1483	-0.0977602	-0.180508	-0.194061	-0.435182	-0.377543	-0.20731	0.116349	-0.428553	-0.368687	-0.196568
183	1	12	10	AI428917	Mm.246293	572999	Cnot2	CCR4-NOT transcription complex, subunit 2	1.9706	0.489889	0.129663	0.0683938	0.0293287	1.39206	3.87138	6.35072	2.87763	0.0666754	0.470766	0.13018	0.0801594	0.245857	0.953232		-0.72691	-0.246471	-0.232413	-0.319788	-0.252933	-0.353483	-0.0954329	-0.0497346	-0.238876	-0.206333	-0.651977	-0.646304	-0.708741	-0.772273	-0.511383	-0.518586	-0.523587	-0.432029	-0.431501	-0.511927	-0.612099	-0.80678	-0.544928	-0.467665	-0.0922725
3267	10	18	1	AI573452	Mm.277916	582524	Ptpn1	protein tyrosine phosphatase, non-receptor type 1	1.9653	0.491184	0.305238	0.153804	0.0319561	1.71551	2.65577	4.13894	7.48212	5.38465	0.41607	0.210069	0.150538	0.0709022	0.109508		-0.573638	-0.237392	-0.673777	-0.246115	-0.37754	-0.568716	-0.477416	-0.44763	-0.615129	-0.588163	-0.566773	-0.703885	-0.418469	-0.61228	-0.699397	-0.528074	-0.859796	-0.45649	-0.293615	-0.813984	-0.271883	-0.418022	-0.156404	-0.421085	-0.236084
1683	5	11	13	AF102578	Mm.257765	614989	Clic4	chloride intracellular channel 4 (mitochondrial)	1.96506	0.491184	0.223732	0.11238	0.0124229	22.9673	22.7612	2.80622	0.571163	3.33151	0.0258996	0.016628	0.243435	0.705171	0.197667		-0.211077	-0.507047	-0.407299	-0.460391	0.265087	0.308406	-0.00121942	0.045919	-0.52668	-0.27239	-0.365867	-0.345902	-0.788818	-0.932593	-0.586423	-0.616213	-0.453878	-0.453898	-0.332613	-0.342042	-0.586364	-0.585258	-0.518261	-0.597716	-0.555784
1877	6	15	4	BC005509	Mm.29324	348755	Ldh1	lactate dehydrogenase 1, A chain	1.96219	0.491884	0.1811	0.100632	0.0250813	4.29744	5.98055	4.83214	4.10889	6.3175	0.166355	0.0678103	0.123875	0.164171	0.0890821		-0.640257	-0.225129	-0.441011	-0.115718	-0.422607	-0.594977	-0.296423	-0.508225	-0.784387	-0.674628	-0.514826	-0.548468	-0.439752	-0.554749	-0.193695	-0.195524	-0.201323	-0.318087	0.0278788	-0.279928	-0.903929	-0.745547	-0.234057	-0.407178	-0.607554
180	1	9	10	AI428871		572234	AI428871		1.95786	0.493189	0.144489	0.0756698	0.0324512	3.53961	12.3742	0.704721	7.73758	0.152005	0.204878	0.0208142	0.652996	0.0670691	0.90265		0.766959	0.872464	0.634967	0.577133	0.6358	0.949282	0.465572	0.492847	0.758834	0.749433	0.232786	0.327456	0.355675	0.253976	0.110592	0.20228	0.45148	0.451729	0.512876	0.267892	0.881843	0.690768	0.373614	0.813402	0.561609
2679	8	19	8	AI448041	Mm.277864	557689	3110001A13Rik	RIKEN cDNA 3110001A13 gene	1.95646	0.493189	0.48216	0.25541	0.0234333	12.8304	9.70151	2.88592	27.7446	4.89848	0.036206	0.0305128	0.236133	0.0251472	0.124901		-0.185292	-0.124239	-0.455603	-0.0693521	-1.09814	-0.446095	-1.03149	-0.838023	-0.173927	-0.13477	-0.338998	-0.212641	0.263079	0.434088	0.327463	-0.0962014	-0.122169	-0.170567	-0.413184	-0.33177	-0.140941	-0.509782	-0.146386	-0.514056	-0.705105
5565	16	17	8	AY113706	Mm.282985	557599	Dip3b	Dip3 beta	1.95451	0.493189	0.138279	0.0669728	0.019009	3.20985	5.41688	3.24051	12.6901	0.186793	0.227656	0.0797873	0.205579	0.0348908	0.882493		-0.432055	-0.338189	-0.49848	-0.33376	-0.682136	-0.521253	-0.686719	-0.645766	-0.336594	-0.403246	-0.65044	-0.90377	-0.457517	-0.591517	-0.720388	-0.809781	-0.760049	-0.737714	-0.847885	-0.758624	-0.873652	-0.866366	-0.811358	-0.851994	-0.665014
3423	10	3	10	AI448508	Mm.20323	574076	Arhh	ras homolog gene family, member H	1.95433	0.493189	1.90864	0.973774	0.0574958	19.755	18.9247	16.5301	0.238572	2.58263	0.0266854	0.016628	0.0228646	0.86154	0.257074		0.240603	-0.30039	-0.369614	0.146943	-0.337599	-1.36383	-0.962402	-1.17919	0.332784	0.615341	0.736499	0.777083	1.45744	1.1538	1.12056	1.26696	0.548959	0.529694	0.408131	0.253855	0.382986	0.298996	0.675062	0.863163	-0.00125963
104	1	9	6	AI429595	Mm.29672	418535	4921520P21Rik	RIKEN cDNA 4921520P21 gene	1.95147	0.493787	0.899543	0.466099	0.316014	0.530925	5.54462	0.00630806	0.23879	3.10107	0.714309	0.0771474	0.997078	0.86154	0.214144		-1.92101	-2.1878	-1.53274	-1.90138	-1.6599	-2.44892	-1.23113	-1.07212	-1.85643	-2.65577	-1.57122	-0.97934	-1.90196	-2.68518	-2.4724	-1.72572	-1.93497	-1.09597	-1.03508	-1.10859	-2.66182	-1.69872	-2.23586	-2.10658	-1.75203
4356	13	5	2	AI325143	Mm.27941	604923	Fkbp1a	FK506_binding_protein_1a_(12_kDa)_(Fkbp1a)	1.94816	0.493787	0.38596	0.19583	0.0814495	4.24247	3.39518	7.03078	0.728588	1.30516	0.169365	0.156062	0.0703909	0.644533	0.458361		0.417436	1.10297	0.0645489	0.518019	0.553468	0.430986	0.232853	0.518343	-0.0716091	-0.0320892	-0.042359	0.150112	1.12446	1.31093	0.696296	0.397741	0.519208	0.731723	0.681582	0.354384	0.646513	0.999591	-0.00204659	-0.0442328	0.468786
2176	7	10	1	AI323815	Mm.1192	619073	Igj	immunoglobulin joining chain	1.94427	0.493787	0.485248	0.244549	0.114178	1.62899	2.54122	1.41227	5.20493	7.60536	0.430233	0.221781	0.449923	0.12326	0.067945		-0.68884	0.0321572	0.207996	-0.0336033	-0.0260425	-0.010793	1.3026	0.0819475	0.0630772	-0.40506	-0.0563081	-0.0372707	-0.00132347	-0.0667614	-0.507244	0.170385	0.0846241	0.089646	0.437212	0.826537	0.0492019	0.266669	-0.0630118	-0.13581	0.0216024
4729	14	17	2	AI385718	Mm.180191	421919	Psmb8	proteosome (prosome, macropain) subunit, beta type 8 (large multifunctional protease 7)	1.94416	0.493787	1.0432	0.539802	0.0666853	1.14092	4.99008	15.9811	0.0787274	12.2985	0.524902	0.0909172	0.0231585	0.950435	0.0379925		0.552269	1.20154	1.14671	0.742108	1.05049	1.17613	0.898312	1.49779	1.01418	1.21786	1.25942	1.10469	2.00851	1.50716	2.20124	2.45483	1.63445	1.56086	1.44401	1.41317	1.68192	1.64592	1.97247	1.80513	2.11106
4558	13	17	12	AI448822	Mm.23492	614282	Ccnl2	cyclin L2	1.94396	0.493787	0.513533	0.262728	0.0385329	13.8723	5.18488	17.2883	0.844691	0.408366	0.0331954	0.0851349	0.0221615	0.60763	0.763572		0.719164	0.641052	0.0757617	0.841571	-0.127642	0.0398965	-0.03175	-0.269278	0.606831	0.76303	0.722565	0.956981	1.26464	1.18945	0.816465	0.883942	0.679013	0.731028	0.679074	0.21162	0.743782	0.544011	0.441401	0.946461	0.493299
281	1	15	15	AI450092	Mm.62886	636213	Galnt7	UDP-N-acetyl-alpha-D-galactosamine: polypeptide N-acetylgalactosaminyltransferase 7	1.94297	0.493787	0.627024	0.333674	0.229077	0.933851	2.00469	1.21713	0.675899	3.35008	0.576462	0.286229	0.497976	0.665598	0.196733		-1.67501	-1.26558	-1.11955	-1.68717	-1.52453	-2.08847	-0.763376	-0.759141	-2.23817	-2.30153	-0.659918	-1.58983	-1.78049	-2.13898	-1.96365	-1.89382	-1.64387	-2.13561	-1.70895	-1.63228	-2.72891	-2.46047	-1.64224	-1.90241	-0.883825
1185	4	7	6	AI425976	Mm.206621	425655	E030034P13Rik	RIKEN cDNA E030034P13 gene	1.94176	0.493787	0.327213	0.176501	0.118593	0.928425	1.95599	0.519205	0.316999	4.25498	0.577661	0.29315	0.720026	0.820254	0.151194		-2.78351	-1.72817	-2.1769	-1.96448	-2.60656	-2.03854	-2.75078	-2.7762	-2.8226	-2.64142	-2.21467	-2.05026	-2.05272	-2.40255	-2.1109	-2.08571	-2.24979	-3.46891	-2.36933	-2.39963	-2.69345	-2.19168	-1.61232	-2.0927	-2.60437
145	1	12	8	AI426820	Mm.29241	535939	AA407659	expressed_sequence_AA407659_(AA407659)	1.93925	0.493787	0.285168	0.152653	0.0304737	0.443862	16.9798	1.1119	7.31447	3.81273	0.75577	0.016628	0.523801	0.0731292	0.169999		-0.70549	-0.543391	-0.988034	-0.466128	-0.678791	-0.618794	-0.638147	-0.618128	-0.692985	-0.605427	-0.952231	-0.716432	-0.667744	-0.598154	-0.479407	-0.479403	-0.9312	-1.02751	-0.884505	-1.2325	-1.07558	-0.98033	-1.0503	-1.30554	-0.728508
3637	11	8	2	AI327052	Mm.42249	420277	Neo1	neogenin	1.93854	0.493787	0.202089	0.102366	0.0489767	0.153037	13.8223	3.12635	1.27966	0.100989	0.908702	0.0187136	0.214994	0.487532	0.931548		-0.499862	-0.490521	-0.982764	-0.106276	-0.380155	-0.46444	-0.766494	-0.592449	-0.686261	-0.694737	-0.278136	-0.0834309	-0.325895	-0.624729	-0.525628	-0.576421	-1.07222	-0.912954	-0.889332	-0.923419	-0.696185	-0.704978	-0.375067	-0.595922	-0.224714
2346	7	9	10	AI452212	Mm.170103	576017	Vps54	vacuolar protein sorting 54 (yeast)	1.93796	0.493787	1.88973	0.972496	0.0627389	20.7545	14.447	10.5264	4.53309	8.74517	0.0258996	0.0180106	0.0380786	0.146157	0.0565602		0.305343	-0.25094	-0.57946	0.474049	-0.984049	-0.536794	-0.516086	-1.16274	0.757056	0.847778	0.850043	1.1568	1.22627	1.62131	1.30163	1.0967	0.588555	0.896234	0.79214	0.226527	0.397704	0.67402	0.271486	0.618004	0.624531
557	2	6	11	AI450545	Mm.348400	583650	AI450545	Transcribed sequences	1.93784	0.493787	0.0403851	0.0212926	0.0245388	0.128179	2.78161	0.360262	2.3601	1.04784	0.925027	0.198496	0.792676	0.304053	0.526121		-0.059133	-0.062034	-0.0316503	0.27959	-0.0320691	0.178716	0.0270038	-0.0131315	0.130136	-0.0742543	0.055823	0.228234	-0.234969	-0.243538	-0.0207617	0.138086	-0.0439159	-0.187962	-0.205962	-0.043231	0.0515399	-0.0691592	0.127343	0.0626023	-0.262032
2143	6	15	18	AI448940	Mm.273170	615194-G	Scamp4	secretory carrier membrane protein 4	1.93656	0.493787	0.129939	0.0634604	0.0251033	2.03071	3.38532	9.88948	4.14249	0.213992	0.362071	0.156479	0.041662	0.162053	0.866848		-0.377273	-0.0650706	-0.0790894	-0.0114235	-0.455138	-0.184811	-0.185196	-0.434792	-0.405616	-0.186196	-0.186337	-0.266623	-0.697833	-0.705056	-0.330579	-0.019638	-0.232043	-0.227466	0.037621	-0.35113	-0.274011	-0.227928	-0.121802	-0.119705	-0.313853
242	1	14	13	AI450726	Mm.206953	617694	Socs2	Socs2 3' UTR (based on BLAT 6-1-04 Colin)	1.93623	0.493787	5.27211	2.70374	0.0343872	15.2423	241.474	22.1029	116.029	125.662	0.0312222	0.016628	0.021283	0.0251472	0.026961		1.23981	1.67965	1.88907	1.58704	0.882777	0.883475	0.656927	0.916177	2.01513	1.87639	1.4993	1.43149	-0.811687	-1.23901	-0.921297	-0.885712	-0.814467	-0.839792	-0.723948	-0.526182	1.28354	1.32696	1.28538	1.10584	0.372928
2478	7	8	17	AI465229	Mm.24789	659164	Pak1ip1	PAK1 interacting protein 1 LocusID: 55003	1.93574	0.493787	0.251293	0.13498	0.0127246	0.0591789	7.67183	15.6283	21.1751	3.70986	0.964525	0.0451105	0.0233528	0.0251472	0.174256		-0.0837994	0.17909	0.256923	0.21353	0.184306	0.148214	0.155655	0.20034	0.270976	0.192516	0.0773333	0.206956	0.221801	0.0424314	0.379446	0.24293	0.353201	0.362239	0.578742	0.406648	-0.00227257	0.239097	0.187169	0.284464	0.507202
2726	8	9	11	AI447418	Mm.256025	597763	Faah	fatty acid amide hydrolase	1.93021	0.495766	0.735112	0.388058	0.0626771	3.94994	2.41694	8.22218	7.01327	43.4664	0.181288	0.234901	0.0538043	0.0782336	0.026961		1.57543	1.1718	1.69215	1.24129	2.27093	1.40117	2.17859	2.24115	1.35052	1.83243	1.28277	1.55365	0.890169	1.21748	1.33975	1.43222	1.07949	1.20521	1.45945	0.86125	0.862596	0.992662	0.396863	1.02539	1.21041
66	1	9	4	AI324044	Mm.1025	635541	Nfe2l2	nuclear factor, erythroid derived 2, like 2	1.92788	0.496094	0.42352	0.239495	0.0164868	22.2116	33.3714	10.9812	0.827606	26.1142	0.0258996	0.016628	0.0359896	0.614079	0.026961		-0.366339	-0.0439283	0.211071	0.00290789	0.514313	0.526952	0.682645	0.832567	0.143322	0.120654	-0.018084	0.0863502	0.168121	0.438771	0.357823	0.247474	0.593581	0.74557	0.606421	0.607645	0.0812548	-0.0149331	0.199386	0.0122596	0.786967
3438	10	18	10	AI451958	Mm.276043	575122	4933407E01Rik	RIKEN cDNA 4933407E01 gene	1.92718	0.496094	0.101188	0.0516279	0.0148897	0.596232	0.568611	5.2354	8.79918	1.96608	0.687219	0.656947	0.110148	0.0563152	0.331051		-0.352126	-0.32519	-0.0855833	-0.14442	-0.269131	-0.0440442	-0.321177	-0.28397	-0.376784	-0.198953	-0.434896	-0.242483	-0.481992	-0.351727	-0.49229	-0.333984	-0.43142	-0.338863	-0.0398168	-0.349816	-0.0687901	-0.480031	-0.419538	-0.357254	-0.425376
1738	5	9	16	AK122210	Mm.25610	656790	4932431F02Rik	RIKEN cDNA 4932431F02 gene	1.92572	0.496186	0.223596	0.119288	0.0561129	1.90932	1.66858	3.90456	1.1355	2.18728	0.384335	0.339535	0.162744	0.522558	0.302133		-0.695625	-0.484149	-0.372619	-0.599693	-0.344666	0.120528	-0.327257	-0.439171	-0.468974	-0.180932	-1.00612	-0.525917	-0.776856	-0.767765	-0.824281	-0.3418	-0.741785	-0.410197	-0.249483	-0.885575	-0.725824	-1.01924	-0.840662	-0.984635	-0.583799
3336	10	11	5	AI414193		372455	AI414193		1.91885	0.498776	0.0962841	0.0482267	0.0227555	1.26283	8.64559	0.460843	2.54071	2.95195	0.49735	0.036805	0.742369	0.283064	0.223977		0.0272397	-0.121717	0.281014	0.179974	0.0354556	-0.0270721	0.0938027	0.285584	-0.223931	-0.210944	0.0841655	0.30975	-0.248427	-0.346363	-0.229523	-0.186173	-0.269488	-0.173956	-0.173432	-0.0396205	0.12021	0.180916	-0.118726	0.00455505	-0.110563
5073	15	19	1	AI325237	Mm.33941	608852	Amy1	amylase 1, salivary	1.91356	0.500649	0.444677	0.215967	0.0328388	8.79026	3.01222	4.06389	0.0472435	26.7202	0.0595344	0.181566	0.154746	0.96868	0.026961		1.76691	1.96522	1.91358	1.91523	1.94461	1.99205	2.15895	2.18428	1.89909	1.62017	1.67127	1.75386	1.33501	1.13059	1.35271	1.33659	1.50388	1.69093	1.41067	1.65153	1.31176	1.00677	1.68537	1.23577	1.86343
4929	14	8	13	AI450707	Mm.51049	617567	1110021E09Rik	RIKEN cDNA 1110021E09 gene	1.91138	0.500964	0.145823	0.0750173	0.0272611	1.7035	3.93581	2.35063	4.83797	1.2026	0.418812	0.127701	0.294814	0.134837	0.48215		0.215544	0.299515	0.19359	0.173962	0.0513252	0.408495	0.333193	0.547324	-0.278655	-0.067398	0.404759	0.279977	-0.0481019	-0.123487	-0.0703585	0.170425	0.35731	0.394857	0.287342	0.0684337	0.150674	0.0242392	0.480891	0.252556	-0.0946465
1854	6	11	3	AI413526	Mm.22398	335128	Jag1	jagged 1	1.91051	0.500964	0.13099	0.067327	0.088584	0.11419	3.06553	0.731531	0.787828	0.568243	0.934655	0.177152	0.647481	0.62696	0.693309		0.658377	0.432857	0.699777	-0.0724355	0.781901	0.334171	0.359912	0.107685	0.57483	0.773521	0.163096	0.396677	0.748677	0.637407	0.393839	0.409	-0.0177167	0.07316	0.392895	0.328814	0.522377	0.536414	0.245134	0.107933	0.443666
5218	15	12	9	AI428578	Mm.21569	556503	Spag7	sperm associated antigen 7	1.90725	0.501857	0.136827	0.0660875	0.0193833	0.809699	6.01072	9.54386	3.60546	0.484005	0.611564	0.0673408	0.0433189	0.189892	0.727167		0.173204	-0.0158666	-0.0812719	0.248583	0.0214702	0.150277	-0.0621767	-0.248798	-0.279816	-0.236059	-0.0438066	0.215238	-0.446239	-0.311561	-0.21652	-0.136288	-0.289204	-0.254272	-0.0853271	-0.262418	0.0775906	0.000678173	-0.181879	0.019346	-0.145803
4	1	4	1	AI385591	Mm.24420	331130	Hoxd10	homeo box D10	1.90633	0.501857	0.344666	0.192017	0.172482	2.99209	1.39737	0.557175	0.926585	2.9326	0.248238	0.394043	0.70757	0.579747	0.224991		-1.23208	-0.536284	-0.663023	-0.73635	-0.465958	-0.448381	-0.157268	-0.509957	-0.570413	-0.684339	-0.557414	-0.115926	0.325243	0.672485	-0.43336	-0.983812	0.25355	0.0942643	-0.147055	0.0947394	-0.297127	-0.459658	-0.230139	-0.523566	0.27798
684	2	19	17	AI661153	Mm.10528	721617	Hars	histidyl-tRNA synthetase	1.90482	0.501921	0.160263	0.0871388	0.0300196	9.29176	3.28503	3.57832	1.48003	0.410372	0.0554489	0.162907	0.180954	0.444666	0.762891		0.00170274	0.293529	0.305233	0.174134	0.531406	0.375481	0.543223	0.774323	0.344602	0.31792	0.268557	0.396894	0.37616	0.280907	0.954173	0.603496	0.315175	0.513166	0.337218	0.527302	0.271848	0.13199	0.348798	0.171937	0.364382
3021	9	19	7	AI427913	Mm.139233	514366	0610042C05Rik	RIKEN_cDNA_0610042C05_gene_(0610042C05Rik)	1.90291	0.501921	0.506441	0.262906	0.023553	16.4608	8.84619	19.7999	5.24156	1.37142	0.0299064	0.0356686	0.021283	0.121901	0.442881		-0.955597	-0.826256	-1.03911	-0.731856	-1.3384	-1.62754	-1.2196	-1.46945	-0.783327	-0.790409	-1.01741	-0.66266	-0.147703	-0.474435	-0.308852	-0.539602	-0.957631	-0.943016	-0.609374	-1.19978	-0.891322	-0.696905	-0.718554	-0.704217	-0.799922
3436	10	16	10	AI451949	Mm.272955	575082	Prps2	phosphoribosyl pyrophosphate synthetase 2	1.90126	0.501921	0.571568	0.300192	0.064402	12.3242	7.66555	3.8248	1.60737	1.76835	0.0377565	0.0451105	0.167188	0.417794	0.361204		-0.530466	-0.857982	-1.05577	-0.27018	-0.656277	-0.584869	-0.573614	-0.453957	-0.00213749	-0.0892388	0.369747	0.082817	0.592606	0.332298	0.27313	0.561835	0.0845619	-0.0236983	0.0274408	0.476279	-0.185393	-0.122084	0.142973	-0.21132	-0.316836
2074	6	3	15	AI451496	Mm.320306	642160	8430424D23Rik	Transcribed sequences	1.90055	0.501921	0.249072	0.12852	0.0213236	1.72328	5.23123	1.16101	22.5231	0.960967	0.414503	0.0840832	0.512296	0.0251472	0.551899		-0.479879	-0.252109	-0.50482	-0.235529	-0.296057	-0.00152885	-0.103379	-0.315293	-0.41573	-0.506504	-0.33452	-0.144497	-0.486804	-0.310141	-0.291512	-0.351909	-0.160536	-0.236814	-0.0727744	-0.00408813	-0.175958	-0.373134	-0.373542	-0.487897	-0.607833
1840	6	16	2	AI324025	Mm.20154	331460	4930488E11Rik	RIKEN cDNA 4930488E11 gene	1.90008	0.501921	1.02604	0.530034	0.17128	2.88954	4.70019	0.937182	16.5202	0.271032	0.256709	0.0994229	0.578823	0.0272342	0.836569		-2.59572	-1.88945	-1.87347	-1.74348	-2.04754	-2.43549	-1.67534	-1.76501	-2.3718	-2.90306	-1.95701	-2.27871	-2.43034	-2.47696	-2.31667	-2.24892	-2.29916	-2.0296	-2.05394	-1.71771	-2.4775	-2.04056	-1.68956	-2.03328	-1.59108
2896	9	8	1	BC024935	Mm.221298	482191	Arf3	ADP-ribosylation factor 3	1.89776	0.502202	0.198096	0.108051	0.0281121	2.22517	16.1735	0.741419	7.87466	4.85756	0.333362	0.0169583	0.645521	0.0659384	0.126194		-0.229102	-0.225767	-0.387504	0.2519	-0.363929	-0.554619	-0.0302235	-0.307027	-0.301184	-0.242529	0.222471	0.278146	0.259339	0.245351	0.472461	0.3012	-0.229228	-0.24716	-0.0762843	0.0271882	-0.0769525	-0.0913278	0.240529	0.486258	0.0831729
5391	15	14	18	AI448028		557442-G	AI448028		1.89579	0.502202	0.260767	0.115471	0.038391	12.4479	2.05319	0.873159	0.235017	8.11866	0.0372901	0.279165	0.59933	0.862898	0.0628419		0.354826	0.292955	0.193968	0.140988	0.191613	0.269387	0.345406	0.316501	0.00635947	0.0683189	-0.172474	-0.206213	-0.042659	0.109734	-0.576815	-0.509481	0.0143459	-0.241029	0.0584705	-0.137311	0.164372	-0.164201	-0.021726	0.137481	0.221275
221	1	12	12	AI447855	Mm.30516	598987	AI447855	Transcribed sequences	1.89509	0.502202	0.339965	0.173251	0.0179848	2.17557	52.4604	6.07071	28.7134	0.989328	0.340371	0.016628	0.0866428	0.0251472	0.543193		-0.16803	-0.473169	-0.233788	-0.25532	-0.168862	0.151946	-0.192034	-0.169413	-0.623143	-0.523322	-0.0714297	-0.243225	-0.937768	-1.04394	-0.901891	-0.689647	-0.523925	-0.480252	-0.283491	-0.264788	-0.45963	-0.239196	-0.0270705	-0.219239	-0.154331
5552	16	4	8	AI426565	Mm.155683	532332	Suv39h2	suppressor_of_variegation_3-9_homolog_2_(Drosophila)_(Suv39h2)	1.89464	0.502202	1.18291	0.622237	0.120174	0.779837	26.7428	2.45237	3.80406	12.0524	0.618811	0.016628	0.282007	0.179241	0.0388628		-3.19678	-2.70803	-2.4208	-2.37301	-2.50431	-3.35323	-2.64743	-3.66563	-2.7336	-3.02068	-3.05335	-2.79097	-2.70343	-2.81157	-2.82639	-2.82748	-1.83315	-2.23532	-1.90403	-2.15472	-2.32556	-2.43848	-2.11296	-2.3369	-2.37281
5235	15	10	10	AI452278	Mm.292075	576425	Spg7	spastic paraplegia 7 homolog (human)	1.89154	0.502511	0.0860011	0.0464573	0.0337009	0.371073	1.93959	1.76855	0.572043	3.94846	0.791258	0.295151	0.37832	0.704972	0.162888		-0.225587	-0.452047	-0.320126	-0.281938	-0.286925	-0.357037	-0.236721	-0.546934	-0.447214	-0.555635	-0.372313	-0.221093	-0.417052	-0.463146	-0.594548	-0.474881	0.00966777	-0.307758	-0.15339	-0.681211	-0.421861	-0.424251	-0.768577	-0.45123	-0.269603
4462	13	16	7	AI427571	Mm.30130	521920	Gpt1	glutamic pyruvic transaminase 1, soluble	1.89111	0.502511	0.334516	0.179374	0.0549646	5.00159	2.71103	1.31723	1.49161	14.5314	0.138534	0.205244	0.472394	0.442046	0.032144		2.16644	2.60403	1.99796	2.28573	1.79981	1.93283	1.6584	1.36378	1.63325	2.15527	2.20208	2.07179	2.64833	2.34475	2.60658	2.58374	2.14753	1.93976	2.64058	1.79965	2.39587	2.40676	2.24368	2.66238	2.03695
5299	15	17	13	AI449390	Mm.253335	620716	Ifrg15	interferon alpha responsive gene	1.89039	0.502511	0.189677	0.102754	0.0176755	2.47791	1.76196	6.43276	20.6516	14.9479	0.304556	0.322329	0.0784978	0.0251472	0.0320826		1.11227	1.16827	1.07875	0.605306	0.953604	1.21482	1.30996	1.23438	1.0003	0.97827	0.703263	0.834006	0.766181	0.678642	0.802913	0.61671	0.758614	0.802503	0.627867	0.78406	0.799537	0.542474	0.544305	0.565563	0.922055
[truncated: 1,498 more rows]
[truncated: 35 more columns]
